# Supplementary material for: Extensive post-transcriptional regulation revealed by integrative transcriptome and proteome analyses in salicylic acid-induced flowering in duckweed (Lemna gibba)
Source: Front Plant Sci. 2024 Feb 7;15:1331949. doi: 10.3389/fpls.2024.1331949 (PMC10883067; doi:10.3389/fpls.2024.1331949)
Supplement: Supplementary file 1 [file DataSheet_1.xlsx]

## Sheet: Table.S1
Table S1. Summary of qRT-PCR primers used in this work.							RNA-seq				qRT-PCR
No.	Gene_ID	Gene_name	Functional_annotation	Primer_L	Primer_R	Product_size (bp)	D0_RPKM	D12_RPKM	D13_RPKM	D20_RPKM	D0_qPCR	D12_qPCR	D13_qPCR	D20_qPCR	Correlation
1	transcript18989	TEM1a	flowering	TGGGGAAATTGTCGACTCGG	TTCCCCGGATTCCTGGATCT	95	6.218	25.6987	44.84	27.8343	0.229318	1.0538	1.00753	0.806186	0.843255
2	transcript21058	PI	flowering	GCTTCCGGATCAGAGATGGG	TCTTCCGCTTGGTGAAGGTC	91	7.912	15.772	11.5733	13.7363	0.562833	1.00497	0.750345	0.832028	0.989497
3	transcript24620	AP1	flowering	TCTTCTTCCGGAGCGAGGTA	CCGCTTCGAGAAAGTCACCT	129	0.441333	76.653	98.1947	139.32	0.0467761	1.0471	2.41852	1.97206	0.876826
4	transcript25813	SVP	flowering	AGGAGTTGGCCATTCTCTGC	CCATGCTGGAGGTGGAGAAG	90	16.958	33.8367	29.108	28.5647	0.631338	1.01915	0.747762	0.805407	0.883384
5	transcript26618	FT2	flowering	CCTTGTTTCAACAGCTCGGC	CTCCTTCCCTCTGGCAGTTG	138	0.534667	11.0923	4.94033	2.34867	0.0377664	1.06804	0.731853	0.735502	0.840967
6	transcript30957	FT1	flowering	CGGCGCTGATATGAGGACAT	GCCTTCAATCGAAGTTCCGC	130	0.174	7.03433	9.63067	5.737	0.0362825	1.03657	1.06445	0.64099	0.96614
7	transcript21403	OPR2	hormone	TCCAACTACGGTTTCCAGCC	ACGATCCGAGGCAGTTCATC	143	10.4987	19.6817	22.3607	9.735	0.441762	1.01076	0.961735	0.320841	0.969948
8	transcript26132	ACO2	hormone	ATCCATCATGCCCTAAGCCG	GCGCCTTTGAGAAACTGCAA	115	0.146333	8.535	2.63667	1.441	0.380581	1.01908	0.980928	0.485986	0.788623
9	transcript10102	GR2	redox	CCATACCGAAGAGACTCCGC	TTCTTCGTGTTGGGTCTCCG	132	0.0333333	47.7165	52.1075	45.284	0.507376	1.02211	0.87589	0.799326	0.907169
10	transcript18934	MDAR1	redox	TGCTCCTTATGAACGCCCAG	ACCACTCCGGGAGTAGTCTC	119	0.0333333	69.8995	39.7327	34.679	0.491567	1.00539	0.811544	0.743936	0.997694
11	transcript20604	TAPX	redox	GGCCCTCTTGAGTTCCCTTC	CCAGCTGGAGTGGTCAACAT	136	0.0333333	26.741	7.284	18.0773	0.595262	1.02099	0.627865	0.615299	0.796242
12	transcript21882	GALDH	redox	TGCAAGTTCGTCGCTACCAT	ACGACCAACGAGCTAGCAAA	141	0.0333333	19.1325	6.05867	13.3225	0.493117	1.00114	0.755837	0.740935	0.923853
13	transcript19014	STOP1b	TFs	AAGCTTTTCGGCCACGTTTC	TCGAAGTTCACGAAAGGCGA	143	0.0333333	13.6117	4.27267	17.096	0.436179	1.01594	0.857325	1.52649	0.933719
14	transcript27451	CZF1	TFs	TGAATCAGTCCCCCGTTTCG	CAGGCGTTGGAGATGGTCTT	103	0.677667	16.729	0.684333	0.0333333	0.568492	1.00617	0.62582	0.769598	0.884844
15	transcript40092	COL5	TFs	TCTTCCTGTTTCCTCCGTGC	CGCGCTAGAGTACAAGGAGG	126	0.0333333	9.67833	5.64833	2.03833	0.561401	0.984967	0.865548	0.695242	0.986861
16		actin	qPCR endogenous control	GAGAGAAGCGAGGATGGAGC	ATTGCGGACAGGATGAGCAA	123

## Sheet: Table.S2
Table. S2 Summary of DEGs and DEPs identified in response to SA-induced flowering.
ID	g.expr_D0	g.expr_D12	g.expr_D13	g.expr_D20	g.FC_D12/D0	g.FC_D13/D12	g.FC_D20/D13	p.expr_D0	p.expr_D12	p.expr_D13	p.expr_D20	p.FC_D12/D0	p.FC_D13/D12	p.FC_D20/D13	g.D12/D0	g.D13/D12	g.D20/D13	p.D12/D0	p.D13/D12	p.D20/D13	ID	Gene_name	mapman_ANN	At_homolog	mapman_description	Tair10_annotation
transcript4198	0	9.36	0	0	3.37295	-3.37295	0	88.05	105.95	98.2	107.75	0.264249	-0.108524	0.132603	up-regulated	down-regulated	/	up-regulated	/	/	transcript4198	VAR2	protein.degradation.metalloprotease	AT2G30950	(at2g30950 : 963.0) Metalloprotease that functions in thylakoid membrane biogenesis. Involved in the repair of PSII following damaged incurred during photoinhibition. Forms a complex with VAR1. Mutants show a variegated phenotype, which decreases during development. Transcript and protein levels increase with light intensity.; VARIEGATED 2 (VAR2); FUNCTIONS IN: metallopeptidase activity, ATP-depe…	VARIEGATED 2 (VAR2); FUNCTIONS IN: metallopeptidase activity, ATP-dependent peptidase activity, ATPase activity, zinc ion binding; INVOLVED IN: photoinhibition, oxygen and reactive oxygen species metabolic process, thylakoid membrane organization, PSII associated light-harvesting complex II catabolic process, protein catabolic process; LOCATED IN: in 6 components; EXPRESSED IN: 26 plant structure…
transcript38473	21.01	125.44	90.21	23.1	2.52222	-0.471189	-1.92016	64	126.85	126.95	82.2	0.975941	0.00112799	-0.620925	up-regulated	/	down-regulated	up-regulated	/	down-regulated	transcript38473		not assigned.unknown	no hits	no hits & (original description: no original description)
transcript31415	3.49	33.27	32.64	35.62	2.93216	-0.0267685	0.122454	51	130.55	125.05	93.35	1.33903	-0.0616151	-0.417902	up-regulated	/	/	up-regulated	/	/	transcript31415	ABH	misc.misc2	AT3G23600	(at3g23600 : 259.0) alpha/beta-Hydrolases superfamily protein; FUNCTIONS IN: hydrolase activity; INVOLVED IN: response to salt stress; LOCATED IN: apoplast, nucleus, plasma membrane, cytoplasm; EXPRESSED IN: 24 plant structures; EXPRESSED DURING: 14 growth stages; CONTAINS InterPro DOMAIN/s: Dienelactone hydrolase (InterPro:IPR002925); BEST Arabidopsis thaliana protein match is: alpha/beta-Hydrol…	alpha/beta-Hydrolases superfamily protein; FUNCTIONS IN: hydrolase activity; INVOLVED IN: response to salt stress; LOCATED IN: apoplast, nucleus, plasma membrane, cytoplasm; EXPRESSED IN: 24 plant structures; EXPRESSED DURING: 14 growth stages; CONTAINS InterPro DOMAIN/s: Dienelactone hydrolase (InterPro:IPR002925); BEST Arabidopsis thaliana protein match is: alpha/beta-Hydrolases superfamily pro…
transcript37022	0	38.12	186.75	125.48	5.28983	2.26283	-0.569904	NA	NA	NA	NA	#VALUE!	#VALUE!	#VALUE!	up-regulated	up-regulated	/	/	/	/	transcript37022		DNA.synthesis/chromatin structure.histone.core.H3	AT4G40030	(at4g40030 : 233.0) Histone superfamily protein; FUNCTIONS IN: DNA binding; INVOLVED IN: nucleosome assembly; LOCATED IN: nucleosome; EXPRESSED IN: 25 plant structures; EXPRESSED DURING: 16 growth stages; CONTAINS InterPro DOMAIN/s: Histone H3 (InterPro:IPR000164), Histone-fold (InterPro:IPR009072), Histone core (InterPro:IPR007125); BEST Arabidopsis thaliana protein match is: Histone superfamily…	Histone superfamily protein; FUNCTIONS IN: DNA binding; INVOLVED IN: nucleosome assembly; LOCATED IN: nucleosome; EXPRESSED IN: 25 plant structures; EXPRESSED DURING: 16 growth stages; CONTAINS InterPro DOMAIN/s: Histone H3 (InterPro:IPR000164), Histone-fold (InterPro:IPR009072), Histone core (InterPro:IPR007125); BEST Arabidopsis thaliana protein match is: Histone superfamily protein (TAIR:AT5G1…
transcript9081	0	5.09	0	5.85	2.60644	-2.60644	2.7761	NA	NA	NA	NA	#VALUE!	#VALUE!	#VALUE!	up-regulated	down-regulated	up-regulated	/	/	/	transcript9081	PDIL1.6	redox.thioredoxin.PDIL	AT3G16110	(loc_os06g06790.1 : 500.0) no description available & (at3g16110 : 482.0) Encodes a protein disulfide isomerase-like (PDIL) protein, a member of a multigene family within the thioredoxin (TRX) superfamily. Unlike several other PDI family members, transcript levels for this gene are not up-regulated in response to three different chemical inducers of ER stress (dithiothreitol, beta-mercaptoethanol…	PDI-like 1-6 (PDIL1-6); FUNCTIONS IN: protein disulfide isomerase activity; INVOLVED IN: cell redox homeostasis; LOCATED IN: endoplasmic reticulum; EXPRESSED IN: 26 plant structures; EXPRESSED DURING: 13 growth stages; CONTAINS InterPro DOMAIN/s: Thioredoxin fold (InterPro:IPR012335), Thioredoxin-like (InterPro:IPR017936), Thioredoxin domain (InterPro:IPR013766), Thioredoxin-like fold (InterPro:I…
transcript29187	0	7.34	0	16.57	3.06005	-3.06005	4.13504	NA	NA	NA	NA	#VALUE!	#VALUE!	#VALUE!	up-regulated	down-regulated	up-regulated	/	/	/	transcript29187		cell.organisation.cytoskeleton.mikrotubuli	AT4G14960	(q6vag0|tba2_goshi : 579.0) Tubulin alpha-2 chain (Alpha-2 tubulin) - Gossypium hirsutum (Upland cotton) & (loc_os03g51600.1 : 569.0) no description available & (at4g14960 : 567.0) Encodes an alpha-tubulin isoform required for right handed helical growth.; TUA6; FUNCTIONS IN: protein binding, structural constituent of cytoskeleton; INVOLVED IN: response to salt stress, microtubule cytoskeleton or…	TUA6; FUNCTIONS IN: protein binding, structural constituent of cytoskeleton; INVOLVED IN: response to salt stress, microtubule cytoskeleton organization, cellular response to gravity; LOCATED IN: in 8 components; EXPRESSED IN: 27 plant structures; EXPRESSED DURING: 16 growth stages; CONTAINS InterPro DOMAIN/s: Alpha tubulin (InterPro:IPR002452), Tubulin (InterPro:IPR000217), Tubulin/FtsZ, GTPase …
transcript12707	0	6.03	0	9.96	2.81352	-2.81352	3.45418	NA	NA	NA	NA	#VALUE!	#VALUE!	#VALUE!	up-regulated	down-regulated	up-regulated	/	/	/	transcript12707		protein.postranslational modification.kinase.receptor like cytoplasmatic kinase VII	AT2G28930	(at2g28930 : 490.0) protein kinase 1B (PK1B); FUNCTIONS IN: protein serine/threonine kinase activity, protein kinase activity, kinase activity, ATP binding; INVOLVED IN: protein amino acid phosphorylation; LOCATED IN: plasma membrane; EXPRESSED IN: 22 plant structures; EXPRESSED DURING: 13 growth stages; CONTAINS InterPro DOMAIN/s: Protein kinase, ATP binding site (InterPro:IPR017441), Protein ki…	protein kinase 1B (PK1B); FUNCTIONS IN: protein serine/threonine kinase activity, protein kinase activity, kinase activity, ATP binding; INVOLVED IN: protein amino acid phosphorylation, N-terminal protein myristoylation; LOCATED IN: plasma membrane; EXPRESSED IN: 22 plant structures; EXPRESSED DURING: 13 growth stages; CONTAINS InterPro DOMAIN/s: Protein kinase, ATP binding site (InterPro:IPR0174…
transcript29198	8.34	69.22	7.86	50.4	2.91039	-2.9865	2.53639	126	84.65	85.25	104.2	-0.568303	0.0100712	0.286538	up-regulated	down-regulated	/	/	/	up-regulated	transcript29198		not assigned.unknown	no hits	no hits & (original description: no original description)
transcript10641	0	2504.04	0	0	11.2906	-11.2906	0	NA	NA	NA	NA	#VALUE!	#VALUE!	#VALUE!	up-regulated	down-regulated	/	/	/	/	transcript10641	PSBD	PS.lightreaction.photosystem II.PSII polypeptide subunits	ATCG00270	(p12095|psbd_orysa : 654.0) Photosystem II D2 protein (Photosystem Q(A) protein) (PSII D2 protein) - Oryza sativa (Rice) & (loc_osp1g00170.1 : 654.0) no description available & (atcg00270 : 651.0) PSII D2 protein; photosystem II reaction center protein D (PSBD); FUNCTIONS IN: electron transporter, transferring electrons within the noncyclic electron transport pathway of photosynthesis activity; I…	photosystem II reaction center protein D (PSBD); FUNCTIONS IN: electron transporter, transferring electrons within the noncyclic electron transport pathway of photosynthesis activity; INVOLVED IN: photosynthetic electron transport in photosystem II, photosynthesis, light harvesting in photosystem II; LOCATED IN: in 6 components; EXPRESSED IN: 24 plant structures; EXPRESSED DURING: 13 growth stage…
transcript8878	10.06	41.87	10.04	3.85	1.95462	-1.95723	-1.18668	NA	NA	NA	NA	#VALUE!	#VALUE!	#VALUE!	up-regulated	down-regulated	/	/	/	/	transcript8878	CER1	secondary metabolism.wax	AT1G02205	(loc_os02g40784.2 : 679.0) no description available & (at1g02205 : 632.0) Expression of the CER1 gene associated with production of stem epicuticular wax and pollen fertility. Biochemical studies showed that cer1 mutants are blocked in the conversion of stem wax C30 aldehydes to C29 alkanes, and they also lack the secondary alcohols and ketones. These suggested the CER1 protein is an aldehyde dec…	ECERIFERUM 1 (CER1); FUNCTIONS IN: aldehyde decarbonylase activity; INVOLVED IN: aldehyde catabolic process, wax biosynthetic process, cuticle development; LOCATED IN: endomembrane system, endoplasmic reticulum; EXPRESSED IN: 18 plant structures; EXPRESSED DURING: 13 growth stages; CONTAINS InterPro DOMAIN/s: Fatty acid hydroxylase (InterPro:IPR006694), Uncharacterised protein, Wax2 C-terminal (I…
transcript28701	2.83	59.41	2.06	26.44	3.97937	-4.30318	3.16468	NA	NA	NA	NA	#VALUE!	#VALUE!	#VALUE!	up-regulated	down-regulated	/	/	/	/	transcript28701	CER3	secondary metabolism.wax	AT5G57800	(loc_os06g44300.1 : 449.0) no description available & (at5g57800 : 438.0) encodes a transmembrane protein with similarity to the sterol desaturase family at the N-terminus and to the short-chain dehydrogenase/reductase family at the C-terminus. Mutant analyses indicate this protein is involved in cuticle membrane and wax biosynthesis.; ECERIFERUM 3 (CER3); FUNCTIONS IN: oxidoreductase activity, b…	ECERIFERUM 3 (CER3); FUNCTIONS IN: oxidoreductase activity, binding, iron ion binding, catalytic activity; INVOLVED IN: cuticle hydrocarbon biosynthetic process, response to salt stress, pollen sperm cell differentiation, wax biosynthetic process, cuticle development; LOCATED IN: plasma membrane, membrane; EXPRESSED IN: 27 plant structures; EXPRESSED DURING: 13 growth stages; CONTAINS InterPro DO…
transcript27451	0.64	16.73	0.68	0	3.43442	-3.39966	-0.748461	NA	NA	NA	NA	#VALUE!	#VALUE!	#VALUE!	up-regulated	down-regulated	/	/	/	/	transcript27451	CZF1	RNA.regulation of transcription.C3H zinc finger family	AT2G40140	(at2g40140 : 221.0) CZF1; CONTAINS InterPro DOMAIN/s: Zinc finger, CCCH-type (InterPro:IPR000571), Ankyrin repeat-containing domain (InterPro:IPR020683), Ankyrin repeat (InterPro:IPR002110); BEST Arabidopsis thaliana protein match is: salt-inducible zinc finger 1 (TAIR:AT3G55980.1)	CZF1; CONTAINS InterPro DOMAIN/s: Zinc finger, CCCH-type (InterPro:IPR000571), Ankyrin repeat-containing domain (InterPro:IPR020683), Ankyrin repeat (InterPro:IPR002110); BEST Arabidopsis thaliana protein match is: salt-inducible zinc finger 1 (TAIR:AT3G55980.1); Has 1196 Blast hits to 1143 proteins in 183 species: Archae - 4; Bacteria - 47; Metazoa - 401; Fungi - 61; Plants - 441; Viruses - 2; O…
transcript17168	0	5.51	0	3.11	2.70266	-2.70266	2.03914	NA	NA	NA	NA	#VALUE!	#VALUE!	#VALUE!	up-regulated	down-regulated	/	/	/	/	transcript17168	HSC70-2b	stress.abiotic.heat	AT5G49910	(at5g49910 : 617.0) Stromal heat shock protein involved in protein import into chloroplast.; chloroplast heat shock protein 70-2 (CPHSC70-2EAT SHOCK PROTEIN 70-2); FUNCTIONS IN: protein binding; INVOLVED IN: protein folding, response to cadmium ion, protein targeting to chloroplast, response to heat; LOCATED IN: in 6 components; EXPRESSED IN: 26 plant structures; EXPRESSED DURING: 15 growth stage…	chloroplast heat shock protein 70-2 (CPHSC70-2EAT SHOCK PROTEIN 70-2); FUNCTIONS IN: protein binding; INVOLVED IN: protein folding, response to cadmium ion, protein targeting to chloroplast, response to heat; LOCATED IN: in 6 components; EXPRESSED IN: 26 plant structures; EXPRESSED DURING: 15 growth stages; CONTAINS InterPro DOMAIN/s: Heat shock protein 70, conserved site (InterPro:IPR018181), Ch…
transcript14659	0	37.93	0	6.74	5.28281	-5.28281	2.95233	NA	NA	NA	NA	#VALUE!	#VALUE!	#VALUE!	up-regulated	down-regulated	/	/	/	/	transcript14659	HSP70e	stress.abiotic.heat	AT3G12580	(loc_os11g47760.1 : 831.0) no description available & (at3g12580 : 815.0) heat shock protein 70 (HSP70); FUNCTIONS IN: ATP binding; INVOLVED IN: in 9 processes; LOCATED IN: cytosol, mitochondrion, cell wall, plasma membrane; EXPRESSED IN: 23 plant structures; EXPRESSED DURING: 11 growth stages; CONTAINS InterPro DOMAIN/s: Heat shock protein 70, conserved site (InterPro:IPR018181), Heat shock prot…	heat shock protein 70 (HSP70); FUNCTIONS IN: ATP binding; INVOLVED IN: in 9 processes; LOCATED IN: cytosol, mitochondrion, cell wall, plasma membrane; EXPRESSED IN: 23 plant structures; EXPRESSED DURING: 11 growth stages; CONTAINS InterPro DOMAIN/s: Heat shock protein 70, conserved site (InterPro:IPR018181), Heat shock protein Hsp70 (InterPro:IPR001023), Heat shock protein 70 (InterPro:IPR013126)…
transcript2210	0	6.76	0	6.24	2.95606	-2.95606	2.85599	88.05	98.1	109.15	104.7	0.154269	0.152513	-0.0594941	up-regulated	down-regulated	/	/	/	/	transcript2210	Hsp89.1	stress.abiotic.heat	AT3G07770	(at3g07770 : 1028.0) HEAT SHOCK PROTEIN 89.1 (Hsp89.1); FUNCTIONS IN: ATP binding; INVOLVED IN: protein folding, response to stress; LOCATED IN: mitochondrion, cell wall; EXPRESSED IN: 24 plant structures; EXPRESSED DURING: 14 growth stages; CONTAINS InterPro DOMAIN/s: Chaperone protein htpG (InterPro:IPR001404), Heat shock protein Hsp90, C-terminal (InterPro:IPR020576), Heat shock protein Hsp90,…	HEAT SHOCK PROTEIN 89.1 (Hsp89.1); FUNCTIONS IN: ATP binding; INVOLVED IN: protein folding, response to stress; LOCATED IN: mitochondrion, cell wall; EXPRESSED IN: 24 plant structures; EXPRESSED DURING: 14 growth stages; CONTAINS InterPro DOMAIN/s: Chaperone protein htpG (InterPro:IPR001404), Heat shock protein Hsp90, C-terminal (InterPro:IPR020576), Heat shock protein Hsp90, conserved site (Inte…
transcript29582	0	22.47	0	2.52	4.55275	-4.55275	1.81558	NA	NA	NA	NA	#VALUE!	#VALUE!	#VALUE!	up-regulated	down-regulated	/	/	/	/	transcript29582	KCS1	lipid metabolism.FA synthesis and FA elongation.beta ketoacyl CoA synthase	AT1G01120	(at1g01120 : 469.0) Encodes a condensing enzyme KCS1 (3-ketoacyl-CoA synthase 1) which is involved in the critical fatty acid elongation process in wax biosynthesis.; 3-ketoacyl-CoA synthase 1 (KCS1); FUNCTIONS IN: fatty acid elongase activity, acyltransferase activity; INVOLVED IN: in 7 processes; LOCATED IN: cytosolic ribosome, endoplasmic reticulum, membrane; EXPRESSED IN: 29 plant structures;…	3-ketoacyl-CoA synthase 1 (KCS1); FUNCTIONS IN: fatty acid elongase activity, acyltransferase activity; INVOLVED IN: in 7 processes; LOCATED IN: cytosolic ribosome, endoplasmic reticulum, membrane; EXPRESSED IN: 29 plant structures; EXPRESSED DURING: 13 growth stages; CONTAINS InterPro DOMAIN/s: Thiolase-like (InterPro:IPR016039), Very-long-chain 3-ketoacyl-CoA synthase (InterPro:IPR012392), 3-Ox…
transcript6337	0	3.99	0	1.42	2.31904	-2.31904	1.27501	NA	NA	NA	NA	#VALUE!	#VALUE!	#VALUE!	up-regulated	down-regulated	/	/	/	/	transcript6337	PAL1b	secondary metabolism.phenylpropanoids.lignin biosynthesis.PAL	AT2G37040	(p45729|pal3_petcr : 1097.0) Phenylalanine ammonia-lyase 3 (EC 4.3.1.5) - Petroselinum crispum (Parsley) (Petroselinum hortense) & (at2g37040 : 1057.0) Encodes PAL1, a phenylalanine ammonia-lyase. Arabidopsis has four PALs: AT2G37040 (PAL1), AT3G53260 (PAL2), AT5G04230 (PAL3) and AT3G10340 (PAL4).; PHE ammonia lyase 1 (PAL1); FUNCTIONS IN: phenylalanine ammonia-lyase activity; INVOLVED IN: in 10 …	PHE ammonia lyase 1 (PAL1); FUNCTIONS IN: phenylalanine ammonia-lyase activity; INVOLVED IN: in 10 processes; LOCATED IN: cytoplasm; EXPRESSED IN: 22 plant structures; EXPRESSED DURING: 13 growth stages; CONTAINS InterPro DOMAIN/s: Phenylalanine/histidine ammonia-lyase (InterPro:IPR001106), Phenylalanine/histidine ammonia-lyases, active site (InterPro:IPR022313), L-Aspartase-like (InterPro:IPR008…
transcript19514	0	9.38	0	0	3.37573	-3.37573	0	NA	NA	NA	NA	#VALUE!	#VALUE!	#VALUE!	up-regulated	down-regulated	/	/	/	/	transcript19514	WRKY3	RNA.regulation of transcription.WRKY domain transcription factor family	AT2G03340	(loc_os12g32250.1 : 228.0) no description available & (at2g03340 : 226.0) Encodes WRKY DNA-binding protein 3 (WRKY3).; WRKY DNA-binding protein 3 (WRKY3); CONTAINS InterPro DOMAIN/s: DNA-binding WRKY (InterPro:IPR003657); BEST Arabidopsis thaliana protein match is: WRKY DNA-binding protein 4 (TAIR:AT1G13960.1)	WRKY DNA-binding protein 3 (WRKY3); CONTAINS InterPro DOMAIN/s: DNA-binding WRKY (InterPro:IPR003657); BEST Arabidopsis thaliana protein match is: WRKY DNA-binding protein 4 (TAIR:AT1G13960.1); Has 6486 Blast hits to 3819 proteins in 292 species: Archae - 2; Bacteria - 20; Metazoa - 337; Fungi - 90; Plants - 5675; Viruses - 3; Other Eukaryotes - 359 (source: NCBI BLink).
transcript10683	0	9.65	0	0	3.41278	-3.41278	0	94.15	103.25	99.15	103.4	0.131772	-0.057885	0.0599593	up-regulated	down-regulated	/	/	/	/	transcript10683		cell wall.pectin*esterases.PME	AT3G14310	(p83948|pme3_citsi : 589.0) Pectinesterase-3 precursor (EC 3.1.1.11) (Pectin methylesterase 3) (PE 3) - Citrus sinensis (Sweet orange) & (at3g14310 : 578.0) encodes a pectin methylesterase, targeted by a cellulose binding protein (CBP) from the parasitic nematode Heterodera schachtii during parasitism.; pectin methylesterase 3 (PME3); FUNCTIONS IN: pectinesterase activity; INVOLVED IN: response t…	pectin methylesterase 3 (PME3); FUNCTIONS IN: pectinesterase activity; INVOLVED IN: response to nematode; LOCATED IN: cell wall, apoplast, plasma membrane, cytoplasm; EXPRESSED IN: 23 plant structures; EXPRESSED DURING: 14 growth stages; CONTAINS InterPro DOMAIN/s: Pectinesterase, active site (InterPro:IPR018040), Pectin lyase fold/virulence factor (InterPro:IPR011050), Pectinesterase, catalytic …
transcript18695	0	13.03	0	0.96	3.81044	-3.81044	0.970854	NA	NA	NA	NA	#VALUE!	#VALUE!	#VALUE!	up-regulated	down-regulated	/	/	/	/	transcript18695		cell.organisation.cytoskeleton.mikrotubuli	AT1G50010	(q6vag0|tba2_goshi : 737.0) Tubulin alpha-2 chain (Alpha-2 tubulin) - Gossypium hirsutum (Upland cotton) & (at1g50010 : 724.0) Encodes alpha-2,4 tubulin. TUA2 and TUA4 encode identical proteins.; tubulin alpha-2 chain (TUA2); FUNCTIONS IN: structural constituent of cytoskeleton; INVOLVED IN: microtubule-based process, response to salt stress; LOCATED IN: tubulin complex, cytosol, cell wall, membr…	tubulin alpha-2 chain (TUA2); FUNCTIONS IN: structural constituent of cytoskeleton; INVOLVED IN: microtubule-based process, response to salt stress; LOCATED IN: tubulin complex, cytosol, cell wall, membrane; EXPRESSED IN: 26 plant structures; EXPRESSED DURING: 15 growth stages; CONTAINS InterPro DOMAIN/s: Alpha tubulin (InterPro:IPR002452), Tubulin (InterPro:IPR000217), Tubulin/FtsZ, GTPase domai…
transcript4579	3.03	16.33	1.59	3.54	2.10442	-2.74225	0.80974	NA	NA	NA	NA	#VALUE!	#VALUE!	#VALUE!	up-regulated	down-regulated	/	/	/	/	transcript4579		DNA.synthesis/chromatin structure	AT3G58560	(loc_os10g27230.3 : 907.0) no description available & (at3g58560 : 855.0) DNAse I-like superfamily protein; CONTAINS InterPro DOMAIN/s: Endonuclease/exonuclease/phosphatase (InterPro:IPR005135); BEST Arabidopsis thaliana protein match is: DNAse I-like superfamily protein (TAIR:AT3G58580.1)	DNAse I-like superfamily protein; CONTAINS InterPro DOMAIN/s: Endonuclease/exonuclease/phosphatase (InterPro:IPR005135); BEST Arabidopsis thaliana protein match is: DNAse I-like superfamily protein (TAIR:AT3G58580.1); Has 1372 Blast hits to 1328 proteins in 220 species: Archae - 0; Bacteria - 20; Metazoa - 540; Fungi - 247; Plants - 315; Viruses - 0; Other Eukaryotes - 250 (source: NCBI BLink).
transcript880	3.87	21.03	1.77	8.31	2.17748	-2.99151	1.7489	NA	NA	NA	NA	#VALUE!	#VALUE!	#VALUE!	up-regulated	down-regulated	/	/	/	/	transcript880		glycolysis.cytosolic branch.phospho-enol-pyruvate carboxylase (PEPC)	AT3G14940	(q02909|capp1_soybn : 1693.0) Phosphoenolpyruvate carboxylase, housekeeping isozyme (EC 4.1.1.31) (PEPCase) (PEPC 1) - Glycine max (Soybean) & (loc_os08g27840.1 : 1689.0) no description available & (at3g14940 : 1674.0) Encodes a cytosolic phosphoenolpyruvate carboxylase (PEPC) that has activity when expressed in E.coli. Its mRNA is most abundantly expressed in roots and siliques. PPC3 belongs to …	phosphoenolpyruvate carboxylase 3 (PPC3); FUNCTIONS IN: phosphoenolpyruvate carboxylase activity; INVOLVED IN: response to salt stress, tricarboxylic acid cycle; LOCATED IN: cytosol; EXPRESSED IN: 23 plant structures; EXPRESSED DURING: 13 growth stages; CONTAINS InterPro DOMAIN/s: Pyruvate/Phosphoenolpyruvate kinase, catalytic core (InterPro:IPR015813), Phosphoenolpyruvate carboxylase, active sit…
transcript4356	1.1	14.76	0	0	2.90781	-3.9782	0	NA	NA	NA	NA	#VALUE!	#VALUE!	#VALUE!	up-regulated	down-regulated	/	/	/	/	transcript4356		major CHO metabolism.synthesis.starch.starch synthase	AT1G32900	(q42857|ssg1_ipoba : 737.0) Granule-bound starch synthase 1, chloroplast precursor (EC 2.4.1.242) (Granule-bound starch synthase I) (GBSS-I) - Ipomoea batatas (Sweet potato) (Batate) & (loc_os07g22930.3 : 700.0) no description available & (at1g32900 : 696.0) UDP-Glycosyltransferase superfamily protein; FUNCTIONS IN: protein binding, transferase activity, transferring glycosyl groups; INVOLVED IN:…	UDP-Glycosyltransferase superfamily protein; FUNCTIONS IN: protein binding, transferase activity, transferring glycosyl groups; INVOLVED IN: biosynthetic process, glucan biosynthetic process; LOCATED IN: chloroplast; EXPRESSED IN: 21 plant structures; EXPRESSED DURING: 13 growth stages; CONTAINS InterPro DOMAIN/s: Glycogen/starch synthases, ADP-glucose type (InterPro:IPR011835), Starch synthase, …
transcript21861	4.52	61.59	0.21	3.97	3.50319	-5.69285	2.03824	NA	NA	NA	NA	#VALUE!	#VALUE!	#VALUE!	up-regulated	down-regulated	/	/	/	/	transcript21861		minor CHO metabolism.myo-inositol.InsP Synthases	AT5G10170	(q9lw96|ino1_tobac : 733.0) Inositol-3-phosphate synthase (EC 5.5.1.4) (Myo-inositol-1-phosphate synthase) (MI-1-P synthase) (IPS) - Nicotiana tabacum (Common tobacco) & (loc_os03g09250.1 : 727.0) no description available & (at5g10170 : 725.0) myo-inositol-1-phosphate synthase isoform 3.Expressed in leaf, root and silique. Immunolocaliazation experiments with an antibody recognizing MIPS1, MIPS2,…	myo-inositol-1-phosphate synthase 3 (MIPS3); FUNCTIONS IN: binding, inositol-3-phosphate synthase activity, catalytic activity; INVOLVED IN: metabolic process, inositol biosynthetic process, phospholipid biosynthetic process; LOCATED IN: cytoplasm; EXPRESSED IN: 23 plant structures; EXPRESSED DURING: 13 growth stages; CONTAINS InterPro DOMAIN/s: Myo-inositol-1-phosphate synthase (InterPro:IPR0025…
transcript31885	0	9.75	0	0	3.42626	-3.42626	0	NA	NA	NA	NA	#VALUE!	#VALUE!	#VALUE!	up-regulated	down-regulated	/	/	/	/	transcript31885		misc.acid and other phosphatases	AT1G25230	(loc_os03g13540.1 : 374.0) no description available & (at1g25230 : 347.0) Calcineurin-like metallo-phosphoesterase superfamily protein; FUNCTIONS IN: hydrolase activity, protein serine/threonine phosphatase activity; INVOLVED IN: biological_process unknown; LOCATED IN: endomembrane system; EXPRESSED IN: 22 plant structures; EXPRESSED DURING: 13 growth stages; CONTAINS InterPro DOMAIN/s: Metalloph…	Calcineurin-like metallo-phosphoesterase superfamily protein; FUNCTIONS IN: hydrolase activity, protein serine/threonine phosphatase activity; INVOLVED IN: biological_process unknown; LOCATED IN: endomembrane system; EXPRESSED IN: 22 plant structures; EXPRESSED DURING: 13 growth stages; CONTAINS InterPro DOMAIN/s: Metallophosphoesterase (InterPro:IPR004843); BEST Arabidopsis thaliana protein matc…
transcript33245	0	21.15	0	1.09	4.46923	-4.46923	1.0635	NA	NA	NA	NA	#VALUE!	#VALUE!	#VALUE!	up-regulated	down-regulated	/	/	/	/	transcript33245		misc.acid and other phosphatases	AT4G29270	(at4g29270 : 262.0) HAD superfamily, subfamily IIIB acid phosphatase ; FUNCTIONS IN: acid phosphatase activity; INVOLVED IN: biological_process unknown; LOCATED IN: endomembrane system; EXPRESSED IN: 7 plant structures; EXPRESSED DURING: petal differentiation and expansion stage, D bilateral stage; CONTAINS InterPro DOMAIN/s: Acid phosphatase (Class B) (InterPro:IPR005519), Vegetative storage pro…	HAD superfamily, subfamily IIIB acid phosphatase ; FUNCTIONS IN: acid phosphatase activity; INVOLVED IN: biological_process unknown; LOCATED IN: endomembrane system; EXPRESSED IN: 7 plant structures; EXPRESSED DURING: petal differentiation and expansion stage, D bilateral stage; CONTAINS InterPro DOMAIN/s: Acid phosphatase (Class B) (InterPro:IPR005519), Vegetative storage protein/acid phosphatas…
transcript3966	4.07	27.93	5.19	8.02	2.51251	-2.22456	0.543188	NA	NA	NA	NA	#VALUE!	#VALUE!	#VALUE!	up-regulated	down-regulated	/	/	/	/	transcript3966		misc.cytochrome P450	AT4G30210	(loc_os09g38620.1 : 911.0) no description available & (q05001|ncpr_catro : 890.0) NADPH--cytochrome P450 reductase (EC 1.6.2.4) (CPR) (P450R) - Catharanthus roseus (Rosy periwinkle) (Madagascar periwinkle) & (at4g30210 : 854.0) Encodes NADPH-cytochrome P450 reductase that catalyzes the first oxidative step of the phenylpropanoid general pathway.; P450 reductase 2 (ATR2); FUNCTIONS IN: NADPH-hemop…	P450 reductase 2 (ATR2); FUNCTIONS IN: NADPH-hemoprotein reductase activity; INVOLVED IN: phenylpropanoid metabolic process; LOCATED IN: endoplasmic reticulum, chloroplast; EXPRESSED IN: 24 plant structures; EXPRESSED DURING: 15 growth stages; CONTAINS InterPro DOMAIN/s: Oxidoreductase FAD/NAD(P)-binding (InterPro:IPR001433), Ferredoxin reductase-type FAD-binding domain (InterPro:IPR017927), Ribo…
transcript863	0	4.44	0	0	2.44361	-2.44361	0	NA	NA	NA	NA	#VALUE!	#VALUE!	#VALUE!	up-regulated	down-regulated	/	/	/	/	transcript863		not assigned.no ontology	AT1G15290	(loc_os04g55230.1 : 822.0) no description available & (at1g15290 : 753.0) Tetratricopeptide repeat (TPR)-like superfamily protein; FUNCTIONS IN: binding; INVOLVED IN: biological_process unknown; LOCATED IN: cellular_component unknown; EXPRESSED IN: 24 plant structures; EXPRESSED DURING: 13 growth stages; CONTAINS InterPro DOMAIN/s: Tetratricopeptide-like helical (InterPro:IPR011990), Tetratricope…	Tetratricopeptide repeat (TPR)-like superfamily protein; FUNCTIONS IN: binding; INVOLVED IN: biological_process unknown; LOCATED IN: cellular_component unknown; EXPRESSED IN: 24 plant structures; EXPRESSED DURING: 13 growth stages; CONTAINS InterPro DOMAIN/s: Tetratricopeptide-like helical (InterPro:IPR011990), Tetratricopeptide repeat-containing (InterPro:IPR013026), Tetratricopeptide repeat (In…
transcript8629	0	5.7	0	2.69	2.74416	-2.74416	1.88362	102.4	88.25	110.9	98.45	-0.212312	0.326286	-0.170167	up-regulated	down-regulated	/	/	/	/	transcript8629		not assigned.no ontology.pentatricopeptide (PPR) repeat-containing protein	AT1G10270	(loc_os05g30240.1 : 553.0) no description available & (at1g10270 : 477.0) glutamine-rich protein 23 (GRP23); FUNCTIONS IN: binding; INVOLVED IN: embryo development, cell division; LOCATED IN: nucleus; EXPRESSED IN: 26 plant structures; EXPRESSED DURING: 14 growth stages; CONTAINS InterPro DOMAIN/s: Pentatricopeptide repeat (InterPro:IPR002885), Tetratricopeptide-like helical (InterPro:IPR011990);…	glutamine-rich protein 23 (GRP23); FUNCTIONS IN: binding; INVOLVED IN: embryo development, cell division; LOCATED IN: nucleus; EXPRESSED IN: 26 plant structures; EXPRESSED DURING: 14 growth stages; CONTAINS InterPro DOMAIN/s: Pentatricopeptide repeat (InterPro:IPR002885), Tetratricopeptide-like helical (InterPro:IPR011990); BEST Arabidopsis thaliana protein match is: Pentatricopeptide repeat (PPR…
transcript3989	1.01	11.53	0	2.36	2.64012	-3.64731	1.74846	NA	NA	NA	NA	#VALUE!	#VALUE!	#VALUE!	up-regulated	down-regulated	/	/	/	/	transcript3989		not assigned.no ontology.pentatricopeptide (PPR) repeat-containing protein	AT2G31400	(at2g31400 : 833.0) Encodes a a chloroplast-localized pentatricopeptide-repeat protein involved in regulation of nuclear gene expression.; genomes uncoupled 1 (GUN1); CONTAINS InterPro DOMAIN/s: Pentatricopeptide repeat (InterPro:IPR002885), Smr protein/MutS2 C-terminal (InterPro:IPR002625); BEST Arabidopsis thaliana protein match is: plastid transcriptionally active 2 (TAIR:AT1G74850.1)	genomes uncoupled 1 (GUN1); CONTAINS InterPro DOMAIN/s: Pentatricopeptide repeat (InterPro:IPR002885), Smr protein/MutS2 C-terminal (InterPro:IPR002625); BEST Arabidopsis thaliana protein match is: plastid transcriptionally active 2 (TAIR:AT1G74850.1); Has 66090 Blast hits to 15992 proteins in 322 species: Archae - 5; Bacteria - 98; Metazoa - 1298; Fungi - 977; Plants - 60012; Viruses - 1; Other …
transcript3081	147.78	354.1	168.11	307.54	1.25504	-1.07026	0.867496	101.5	102.45	101.5	94.55	0.0133097	-0.0133097	-0.101296	up-regulated	down-regulated	/	/	/	/	transcript3081		not assigned.unknown	no hits	no hits & (original description: no original description)
transcript6157	0	4.09	0	0.11	2.34767	-2.34767	0.15056	NA	NA	NA	NA	#VALUE!	#VALUE!	#VALUE!	up-regulated	down-regulated	/	/	/	/	transcript6157		not assigned.unknown	AT1G28240	(loc_os01g19870.1 : 573.0) no description available & (at1g28240 : 556.0) Protein of unknown function (DUF616); CONTAINS InterPro DOMAIN/s: Protein of unknown function DUF616 (InterPro:IPR006852); BEST Arabidopsis thaliana protein match is: Protein of unknown function (DUF616) (TAIR:AT1G53040.2)	Protein of unknown function (DUF616); CONTAINS InterPro DOMAIN/s: Protein of unknown function DUF616 (InterPro:IPR006852); BEST Arabidopsis thaliana protein match is: Protein of unknown function (DUF616) (TAIR:AT1G53040.2); Has 322 Blast hits to 322 proteins in 41 species: Archae - 14; Bacteria - 34; Metazoa - 0; Fungi - 4; Plants - 225; Viruses - 1; Other Eukaryotes - 44 (source: NCBI BLink).
transcript33481	112.53	327.16	150.72	288.82	1.53133	-1.11299	0.933746	NA	NA	NA	NA	#VALUE!	#VALUE!	#VALUE!	up-regulated	down-regulated	/	/	/	/	transcript33481		not assigned.unknown	no hits	no hits & (original description: no original description)
transcript18349	19.84	98.99	19.64	45.28	2.26243	-2.27634	1.16495	NA	NA	NA	NA	#VALUE!	#VALUE!	#VALUE!	up-regulated	down-regulated	/	/	/	/	transcript18349		not assigned.unknown	no hits	no hits & (original description: no original description)
transcript21732	0	12.4	0	4.98	3.74416	-3.74416	2.58015	NA	NA	NA	NA	#VALUE!	#VALUE!	#VALUE!	up-regulated	down-regulated	/	/	/	/	transcript21732		not assigned.unknown	AT2G36630	(at2g36630 : 332.0) Sulfite exporter TauE/SafE family protein; INVOLVED IN: N-terminal protein myristoylation; LOCATED IN: endomembrane system, integral to membrane; EXPRESSED IN: 22 plant structures; EXPRESSED DURING: 15 growth stages; CONTAINS InterPro DOMAIN/s: Protein of unknown function DUF81 (InterPro:IPR002781); BEST Arabidopsis thaliana protein match is: Sulfite exporter TauE/SafE family …	Sulfite exporter TauE/SafE family protein; INVOLVED IN: N-terminal protein myristoylation; LOCATED IN: endomembrane system, integral to membrane; EXPRESSED IN: 22 plant structures; EXPRESSED DURING: 15 growth stages; CONTAINS InterPro DOMAIN/s: Protein of unknown function DUF81 (InterPro:IPR002781); BEST Arabidopsis thaliana protein match is: Sulfite exporter TauE/SafE family protein (TAIR:AT2G25…
transcript22300	0	7.1	0	0	3.01792	-3.01792	0	NA	NA	NA	NA	#VALUE!	#VALUE!	#VALUE!	up-regulated	down-regulated	/	/	/	/	transcript22300		OPP.non-reductive PP.transaldolase	AT1G12230	(at1g12230 : 515.0) Aldolase superfamily protein; FUNCTIONS IN: transaldolase activity, zinc ion binding; INVOLVED IN: carbohydrate metabolic process, metabolic process; EXPRESSED IN: 23 plant structures; EXPRESSED DURING: 13 growth stages; CONTAINS InterPro DOMAIN/s: Aldolase-type TIM barrel (InterPro:IPR013785), Transaldolase (InterPro:IPR001585). & (loc_os08g05830.1 : 505.0) no description ava…	Aldolase superfamily protein; FUNCTIONS IN: transaldolase activity, zinc ion binding; INVOLVED IN: glucose catabolic process to lactate and acetate, 5-phosphoribose 1-diphosphate biosynthetic process, carbohydrate metabolic process, metabolic process, pentose-phosphate shunt, non-oxidative branch; LOCATED IN: chloroplast; EXPRESSED IN: 23 plant structures; EXPRESSED DURING: 13 growth stages; CONT…
transcript39150	0	73.3	0	0	6.21529	-6.21529	0	NA	NA	NA	NA	#VALUE!	#VALUE!	#VALUE!	up-regulated	down-regulated	/	/	/	/	transcript39150		protein.assembly and cofactor ligation	ATCG00520	(q7yjw2|ycf4_calfe : 249.0) Photosystem I assembly protein ycf4 - Calycanthus fertilis var. ferax (Calycanthus floridus var. glaucus) & (loc_osp1g00460.1 : 233.0) no description available & (atcg00520 : 232.0) Encodes a protein required for photosystem I assembly and stability. In cyanobacteria, loss of function mutation in this gene increases PSII/PSI ratio without any influence on photoautotrop…	YCF4; FUNCTIONS IN: unfolded protein binding; INVOLVED IN: photosystem I assembly; LOCATED IN: chloroplast; EXPRESSED IN: 22 plant structures; EXPRESSED DURING: 13 growth stages; CONTAINS InterPro DOMAIN/s: Photosystem I assembly protein Ycf4 (InterPro:IPR003359).
transcript1178	0	8.79	0	0.04	3.29131	-3.29131	0.0565835	NA	NA	NA	NA	#VALUE!	#VALUE!	#VALUE!	up-regulated	down-regulated	/	/	/	/	transcript1178		protein.degradation.metalloprotease	AT2G41790	(loc_os07g38270.1 : 1302.0) no description available & (at2g41790 : 1249.0) Insulinase (Peptidase family M16) family protein; FUNCTIONS IN: metalloendopeptidase activity, zinc ion binding, catalytic activity, metal ion binding; INVOLVED IN: proteolysis; LOCATED IN: cellular_component unknown; EXPRESSED IN: 23 plant structures; EXPRESSED DURING: 13 growth stages; CONTAINS InterPro DOMAIN/s: Peptid…	Insulinase (Peptidase family M16) family protein; FUNCTIONS IN: metalloendopeptidase activity, zinc ion binding, catalytic activity, metal ion binding; INVOLVED IN: proteolysis; LOCATED IN: cellular_component unknown; EXPRESSED IN: 23 plant structures; EXPRESSED DURING: 13 growth stages; CONTAINS InterPro DOMAIN/s: Peptidase M16, zinc-binding site (InterPro:IPR001431), Peptidase M16, C-terminal (…
transcript1594	0	6.46	0.2	6.23	2.89918	-2.63614	2.59096	NA	NA	NA	NA	#VALUE!	#VALUE!	#VALUE!	up-regulated	down-regulated	/	/	/	/	transcript1594		protein.postranslational modification	AT4G32300	(loc_os04g23760.1 : 666.0) no description available & (at4g32300 : 306.0) S-domain-2 5 (SD2-5); FUNCTIONS IN: carbohydrate binding, protein kinase activity, kinase activity; INVOLVED IN: protein amino acid autophosphorylation; LOCATED IN: plasma membrane; EXPRESSED IN: 25 plant structures; EXPRESSED DURING: 15 growth stages; CONTAINS InterPro DOMAIN/s: Curculin-like (mannose-binding) lectin (Inte…	S-domain-2 5 (SD2-5); FUNCTIONS IN: carbohydrate binding, protein kinase activity, kinase activity; INVOLVED IN: protein amino acid autophosphorylation; LOCATED IN: plasma membrane; EXPRESSED IN: 25 plant structures; EXPRESSED DURING: 15 growth stages; CONTAINS InterPro DOMAIN/s: Curculin-like (mannose-binding) lectin (InterPro:IPR001480), Protein kinase, ATP binding site (InterPro:IPR017441), Pr…
transcript40635	0	35.85	0	11.37	5.20359	-5.20359	3.62877	NA	NA	NA	NA	#VALUE!	#VALUE!	#VALUE!	up-regulated	down-regulated	/	/	/	/	transcript40635		protein.synthesis.ribosomal protein.eukaryotic.60S subunit.L10	AT1G26910	(p93847|rl10_solme : 211.0) 60S ribosomal protein L10 (EQM) - Solanum melongena (Eggplant) (Aubergine) & (at1g26910 : 198.0) Ribosomal protein L16p/L10e family protein; FUNCTIONS IN: structural constituent of ribosome; INVOLVED IN: response to UV-B, developmental process, translation; LOCATED IN: ribosome, membrane, chloroplast envelope; EXPRESSED IN: 25 plant structures; EXPRESSED DURING: 15 gro…	Ribosomal protein L16p/L10e family protein; FUNCTIONS IN: structural constituent of ribosome; INVOLVED IN: response to UV-B, developmental process, translation; LOCATED IN: ribosome, membrane, chloroplast envelope; EXPRESSED IN: 25 plant structures; EXPRESSED DURING: 15 growth stages; CONTAINS InterPro DOMAIN/s: Ribosomal protein L10e (InterPro:IPR001197), Ribosomal protein L10e/L16 (InterPro:IPR…
transcript27820	0	8.02	0	3.26	3.17313	-3.17313	2.09085	NA	NA	NA	NA	#VALUE!	#VALUE!	#VALUE!	up-regulated	down-regulated	/	/	/	/	transcript27820		protein.targeting.secretory pathway.ER	AT4G39220	(loc_os01g01640.1 : 231.0) no description available & (at4g39220 : 227.0) Key player of retrieval of ER membrane proteins; ATRER1A; CONTAINS InterPro DOMAIN/s: Retrieval of early ER protein Rer1 (InterPro:IPR004932); BEST Arabidopsis thaliana protein match is: endoplasmatic reticulum retrieval protein 1B (TAIR:AT2G21600.1)	ATRER1A; CONTAINS InterPro DOMAIN/s: Retrieval of early ER protein Rer1 (InterPro:IPR004932); BEST Arabidopsis thaliana protein match is: endoplasmatic reticulum retrieval protein 1B (TAIR:AT2G21600.1); Has 516 Blast hits to 513 proteins in 212 species: Archae - 0; Bacteria - 0; Metazoa - 155; Fungi - 150; Plants - 130; Viruses - 0; Other Eukaryotes - 81 (source: NCBI BLink).
transcript17928	0.1	153.61	0	0	7.13499	-7.27249	0	NA	NA	NA	NA	#VALUE!	#VALUE!	#VALUE!	up-regulated	down-regulated	/	/	/	/	transcript17928		PS.calvin cycle.phosphoglycerate kinase	AT1G56190	(loc_os05g41640.1 : 652.0) no description available & (p29409|pgkh_spiol : 647.0) Phosphoglycerate kinase, chloroplast precursor (EC 2.7.2.3) (Fragment) - Spinacia oleracea (Spinach) & (at1g56190 : 644.0) Phosphoglycerate kinase family protein; FUNCTIONS IN: phosphoglycerate kinase activity; INVOLVED IN: glycolysis; LOCATED IN: thylakoid, mitochondrion, chloroplast, membrane; EXPRESSED IN: 25 pla…	Phosphoglycerate kinase family protein; FUNCTIONS IN: phosphoglycerate kinase activity; INVOLVED IN: response to cadmium ion, glycolysis; LOCATED IN: thylakoid, mitochondrion, chloroplast stroma, chloroplast, membrane; EXPRESSED IN: 28 plant structures; EXPRESSED DURING: 15 growth stages; CONTAINS InterPro DOMAIN/s: Phosphoglycerate kinase, N-terminal (InterPro:IPR015824), Phosphoglycerate kinase…
transcript33906	68.48	397.37	0	39.2	2.51944	-8.63797	5.32912	NA	NA	NA	NA	#VALUE!	#VALUE!	#VALUE!	up-regulated	down-regulated	/	/	/	/	transcript33906		PS.calvin cycle.phosphoglycerate kinase	AT1G56190	(loc_os05g41640.1 : 396.0) no description available & (at1g56190 : 390.0) Phosphoglycerate kinase family protein; FUNCTIONS IN: phosphoglycerate kinase activity; INVOLVED IN: glycolysis; LOCATED IN: thylakoid, mitochondrion, chloroplast, membrane; EXPRESSED IN: 25 plant structures; EXPRESSED DURING: 14 growth stages; CONTAINS InterPro DOMAIN/s: Phosphoglycerate kinase, N-terminal (InterPro:IPR015…	Phosphoglycerate kinase family protein; FUNCTIONS IN: phosphoglycerate kinase activity; INVOLVED IN: response to cadmium ion, glycolysis; LOCATED IN: thylakoid, mitochondrion, chloroplast stroma, chloroplast, membrane; EXPRESSED IN: 28 plant structures; EXPRESSED DURING: 15 growth stages; CONTAINS InterPro DOMAIN/s: Phosphoglycerate kinase, N-terminal (InterPro:IPR015824), Phosphoglycerate kinase…
transcript19400	0	72.47	0	0	6.19908	-6.19908	0	NA	NA	NA	NA	#VALUE!	#VALUE!	#VALUE!	up-regulated	down-regulated	/	/	/	/	transcript19400		PS.lightreaction.other electron carrier (ox/red).ferredoxin reductase	AT5G66190	(p10933|fenr1_pea : 583.0) Ferredoxin--NADP reductase, leaf isozyme, chloroplast precursor (EC 1.18.1.2) (FNR) - Pisum sativum (Garden pea) & (at5g66190 : 577.0) Encodes a leaf-type ferredoxin:NADP(H) oxidoreductase. It is present in both chloroplast stroma and thylakoid membranes but is more abundant in the thylakoid. The affinity of this enzyme for ferredoxin is slightly, but significantly, hig…	ferredoxin-NADP(+)-oxidoreductase 1 (FNR1); FUNCTIONS IN: oxidoreductase activity, electron transporter, transferring electrons within the cyclic electron transport pathway of photosynthesis activity, poly(U) RNA binding, NADPH dehydrogenase activity, electron transporter, transferring electrons within the noncyclic electron transport pathway of photosynthesis activity; INVOLVED IN: oxidation red…
transcript39655	19.82	149.96	2.97	15.25	2.85812	-5.24888	2.03323	NA	NA	NA	NA	#VALUE!	#VALUE!	#VALUE!	up-regulated	down-regulated	/	/	/	/	transcript39655		PS.lightreaction.photosystem I.LHC-I	AT1G61520	(at1g61520 : 179.0) PSI type III chlorophyll a/b-binding protein (Lhca3*1); photosystem I light harvesting complex gene 3 (LHCA3); FUNCTIONS IN: chlorophyll binding; INVOLVED IN: photosynthesis, light harvesting, photosynthesis; LOCATED IN: light-harvesting complex, chloroplast thylakoid membrane, plastoglobule; EXPRESSED IN: 23 plant structures; EXPRESSED DURING: 14 growth stages; CONTAINS Inter…	photosystem I light harvesting complex gene 3 (LHCA3); FUNCTIONS IN: chlorophyll binding; INVOLVED IN: photosynthesis, light harvesting, photosynthesis; LOCATED IN: in 6 components; EXPRESSED IN: 24 plant structures; EXPRESSED DURING: 15 growth stages; CONTAINS InterPro DOMAIN/s: Chlorophyll A-B binding protein (InterPro:IPR001344); BEST Arabidopsis thaliana protein match is: photosystem I light …
transcript16645	0	37.05	0	0	5.24982	-5.24982	0	NA	NA	NA	NA	#VALUE!	#VALUE!	#VALUE!	up-regulated	down-regulated	/	/	/	/	transcript16645		PS.photorespiration.hydroxypyruvate reductase	AT1G68010	(loc_os02g01150.2 : 649.0) no description available & (p13443|dhgy_cucsa : 635.0) Glycerate dehydrogenase (EC 1.1.1.29) (NADH-dependent hydroxypyruvate reductase) (HPR) (GDH) - Cucumis sativus (Cucumber) & (at1g68010 : 627.0) Encodes hydroxypyruvate reductase.; hydroxypyruvate reductase (HPR); CONTAINS InterPro DOMAIN/s: D-isomer specific 2-hydroxyacid dehydrogenase, catalytic domain (InterPro:IP…	hydroxypyruvate reductase (HPR); FUNCTIONS IN: glycerate dehydrogenase activity, poly(U) RNA binding; INVOLVED IN: photorespiration; LOCATED IN: apoplast, chloroplast, peroxisome; EXPRESSED IN: 23 plant structures; EXPRESSED DURING: 15 growth stages; CONTAINS InterPro DOMAIN/s: D-isomer specific 2-hydroxyacid dehydrogenase, catalytic domain (InterPro:IPR006139), D-isomer specific 2-hydroxyacid de…
transcript35413	0	39.52	0	0	5.34056	-5.34056	0	NA	NA	NA	NA	#VALUE!	#VALUE!	#VALUE!	up-regulated	down-regulated	/	/	/	/	transcript35413		RNA.RNA binding	AT2G37220	(loc_os07g43810.1 : 122.0) no description available & (at2g37220 : 120.0) Encodes a chloroplast RNA binding protein. A substrate of the type III effector HopU1 (mono-ADP-ribosyltransferase). Protein is tyrosine-phosphorylated and its phosphorylation state is modulated in response to ABA in Arabidopsis thaliana seeds.; RNA-binding (RRM/RBD/RNP motifs) family protein; FUNCTIONS IN: RNA binding, pol…	RNA-binding (RRM/RBD/RNP motifs) family protein; FUNCTIONS IN: RNA binding, poly(U) RNA binding; INVOLVED IN: response to cold, response to abscisic acid stimulus, innate immune response; LOCATED IN: in 6 components; EXPRESSED IN: 26 plant structures; EXPRESSED DURING: 15 growth stages; CONTAINS InterPro DOMAIN/s: RNA recognition motif, RNP-1 (InterPro:IPR000504), Nucleotide-binding, alpha-beta p…
transcript38490	1.64	36.71	0	2.81	3.83634	-5.23688	1.92979	NA	NA	NA	NA	#VALUE!	#VALUE!	#VALUE!	up-regulated	down-regulated	/	/	/	/	transcript38490		signalling.calcium	AT5G07340	(q39817|calx_soybn : 133.0) Calnexin homolog precursor - Glycine max (Soybean) & (loc_os04g32950.2 : 127.0) no description available & (at5g07340 : 125.0) Calreticulin family protein; FUNCTIONS IN: unfolded protein binding, calcium ion binding; INVOLVED IN: protein folding; LOCATED IN: endoplasmic reticulum; EXPRESSED IN: 22 plant structures; EXPRESSED DURING: 13 growth stages; CONTAINS InterPro …	Calreticulin family protein; FUNCTIONS IN: unfolded protein binding, calcium ion binding; INVOLVED IN: protein folding; LOCATED IN: endoplasmic reticulum, plasma membrane, chloroplast, membrane; EXPRESSED IN: 24 plant structures; EXPRESSED DURING: 14 growth stages; CONTAINS InterPro DOMAIN/s: Calreticulin/calnexin, P (InterPro:IPR009033), Calreticulin/calnexin (InterPro:IPR001580), Calreticulin/c…
transcript25452	0	7.65	0	0	3.1127	-3.1127	0	NA	NA	NA	NA	#VALUE!	#VALUE!	#VALUE!	up-regulated	down-regulated	/	/	/	/	transcript25452		signalling.G-proteins	AT5G22400	(loc_os11g05540.1 : 399.0) no description available & (at5g22400 : 381.0) Rho GTPase activating protein with PAK-box/P21-Rho-binding domain; FUNCTIONS IN: Rac GTPase activator activity; INVOLVED IN: signal transduction; LOCATED IN: intracellular, chloroplast; EXPRESSED IN: 17 plant structures; EXPRESSED DURING: 7 growth stages; CONTAINS InterPro DOMAIN/s: PAK-box/P21-Rho-binding (InterPro:IPR0000…	Rho GTPase activating protein with PAK-box/P21-Rho-binding domain; FUNCTIONS IN: Rac GTPase activator activity; INVOLVED IN: signal transduction; LOCATED IN: intracellular, chloroplast; EXPRESSED IN: 17 plant structures; EXPRESSED DURING: 7 growth stages; CONTAINS InterPro DOMAIN/s: PAK-box/P21-Rho-binding (InterPro:IPR000095), Rho GTPase activation protein (InterPro:IPR008936), RhoGAP (InterPro:…
transcript13166	0	4.32	0	0.71	2.41143	-2.41143	0.773996	NA	NA	NA	NA	#VALUE!	#VALUE!	#VALUE!	up-regulated	down-regulated	/	/	/	/	transcript13166		stress.biotic.signalling.MLO-like	AT4G02600	(loc_os05g34550.1 : 414.0) no description available & (at4g02600 : 405.0) A member of a large family of seven-transmembrane domain proteins specific to plants, homologs of the barley mildew resistance locus o (MLO) protein. The Arabidopsis genome contains 15 genes encoding MLO proteins, with localization in plasma membrane. Phylogenetic analysis revealed four clades of closely-related AtMLO genes…	MLO1; FUNCTIONS IN: calmodulin binding; INVOLVED IN: cell death, defense response; LOCATED IN: plasma membrane; EXPRESSED IN: 27 plant structures; EXPRESSED DURING: 15 growth stages; CONTAINS InterPro DOMAIN/s: Mlo-related protein (InterPro:IPR004326); BEST Arabidopsis thaliana protein match is: Seven transmembrane MLO family protein (TAIR:AT2G44110.1); Has 552 Blast hits to 532 proteins in 57 sp…
transcript18625	57.41	153.73	216.64	60.15	1.40547	0.492191	-1.83152	NA	NA	NA	NA	#VALUE!	#VALUE!	#VALUE!	up-regulated	/	down-regulated	/	/	/	transcript18625		gluconeogenesis / glyoxylate cycle.Malate DH	AT5G09660	(p46488|mdhg_cucsa : 582.0) Malate dehydrogenase, glyoxysomal precursor (EC 1.1.1.37) - Cucumis sativus (Cucumber) & (at5g09660 : 561.0) encodes a microbody NAD-dependent malate dehydrogenase encodes an peroxisomal NAD-malate dehydrogenase that is involved in fatty acid beta-oxidation through providing NAD to the process of converting fatty acyl CoA to acetyl CoA.; peroxisomal NAD-malate dehydrog…	peroxisomal NAD-malate dehydrogenase 2 (PMDH2); FUNCTIONS IN: malate dehydrogenase activity; INVOLVED IN: regulation of fatty acid beta-oxidation, regulation of photorespiration; LOCATED IN: in 6 components; EXPRESSED IN: 24 plant structures; EXPRESSED DURING: 14 growth stages; CONTAINS InterPro DOMAIN/s: Lactate/malate dehydrogenase, N-terminal (InterPro:IPR001236), Lactate/malate dehydrogenase,…
transcript11159	0	4.71	5.1	0	2.51349	0.0953185	-2.60881	NA	NA	NA	NA	#VALUE!	#VALUE!	#VALUE!	up-regulated	/	down-regulated	/	/	/	transcript11159		lipid metabolism.lipid degradation.lysophospholipases.glycerophosphodiester phosphodiesterase	AT5G55480	(loc_os04g39610.1 : 499.0) no description available & (at5g55480 : 445.0) Glycerophosphoryl diester phosphodiesterase-like protein involved in cell wall cellulose accumulation and pectin linking. Impacts root hair, trichome and epidermal cell development.; SHV3-like 1 (SVL1); FUNCTIONS IN: phosphoric diester hydrolase activity, glycerophosphodiester phosphodiesterase activity; INVOLVED IN: tricho…	SHV3-like 1 (SVL1); FUNCTIONS IN: phosphoric diester hydrolase activity, glycerophosphodiester phosphodiesterase activity; INVOLVED IN: trichome differentiation, cell wall pectin metabolic process, glycerol metabolic process, guard cell morphogenesis, plant-type cell wall cellulose metabolic process; LOCATED IN: anchored to plasma membrane, plasma membrane, anchored to membrane; EXPRESSED IN: 30 …
transcript24620	0.44	76.65	98.19	139.32	5.75285	0.353209	0.500454	NA	NA	NA	NA	#VALUE!	#VALUE!	#VALUE!	up-regulated	/	/	/	/	/	transcript24620	AP1	development.unspecified	AT1G69120	(q41276|ap1_sinal : 191.0) Floral homeotic protein APETALA1 (MADS C) - Sinapis alba (White mustard) (Brassica hirta) & (at1g69120 : 189.0) Floral homeotic gene encoding a MADS domain protein homologous to SRF transcription factors. Specifies floral meristem and sepal identity. Required for the transcriptional activation of AGAMOUS. Interacts with LEAFY.Binds to promoter and regulates the expressi…	APETALA1 (AP1); CONTAINS InterPro DOMAIN/s: Transcription factor, MADS-box (InterPro:IPR002100), Transcription factor, K-box (InterPro:IPR002487); BEST Arabidopsis thaliana protein match is: K-box region and MADS-box transcription factor family protein (TAIR:AT1G26310.1); Has 8031 Blast hits to 8015 proteins in 981 species: Archae - 10; Bacteria - 56; Metazoa - 785; Fungi - 329; Plants - 6623; Vi…
transcript6104	8.22	69.67	66.37	86.11	2.93826	-0.0689916	0.370732	76.55	95.75	112.9	114.8	0.319135	0.235434	0.0238675	up-regulated	/	/	/	/	/	transcript6104	CER1	secondary metabolism.wax	AT1G02205	(loc_os02g40784.2 : 745.0) no description available & (at1g02205 : 692.0) Expression of the CER1 gene associated with production of stem epicuticular wax and pollen fertility. Biochemical studies showed that cer1 mutants are blocked in the conversion of stem wax C30 aldehydes to C29 alkanes, and they also lack the secondary alcohols and ketones. These suggested the CER1 protein is an aldehyde dec…	ECERIFERUM 1 (CER1); FUNCTIONS IN: aldehyde decarbonylase activity; INVOLVED IN: aldehyde catabolic process, wax biosynthetic process, cuticle development; LOCATED IN: endomembrane system, endoplasmic reticulum; EXPRESSED IN: 18 plant structures; EXPRESSED DURING: 13 growth stages; CONTAINS InterPro DOMAIN/s: Fatty acid hydroxylase (InterPro:IPR006694), Uncharacterised protein, Wax2 C-terminal (I…
transcript6958	57.07	209.06	276.56	253.69	1.85494	0.401998	-0.124057	NA	NA	NA	NA	#VALUE!	#VALUE!	#VALUE!	up-regulated	/	/	/	/	/	transcript6958	CER1	secondary metabolism.wax	AT1G02205	(loc_os02g40784.2 : 745.0) no description available & (at1g02205 : 692.0) Expression of the CER1 gene associated with production of stem epicuticular wax and pollen fertility. Biochemical studies showed that cer1 mutants are blocked in the conversion of stem wax C30 aldehydes to C29 alkanes, and they also lack the secondary alcohols and ketones. These suggested the CER1 protein is an aldehyde dec…	ECERIFERUM 1 (CER1); FUNCTIONS IN: aldehyde decarbonylase activity; INVOLVED IN: aldehyde catabolic process, wax biosynthetic process, cuticle development; LOCATED IN: endomembrane system, endoplasmic reticulum; EXPRESSED IN: 18 plant structures; EXPRESSED DURING: 13 growth stages; CONTAINS InterPro DOMAIN/s: Fatty acid hydroxylase (InterPro:IPR006694), Uncharacterised protein, Wax2 C-terminal (I…
transcript6503	0.02	4.17	5.16	5.87	2.3416	0.252766	0.15738	NA	NA	NA	NA	#VALUE!	#VALUE!	#VALUE!	up-regulated	/	/	/	/	/	transcript6503	CER1	secondary metabolism.wax	AT1G02205	(loc_os02g40784.2 : 745.0) no description available & (at1g02205 : 690.0) Expression of the CER1 gene associated with production of stem epicuticular wax and pollen fertility. Biochemical studies showed that cer1 mutants are blocked in the conversion of stem wax C30 aldehydes to C29 alkanes, and they also lack the secondary alcohols and ketones. These suggested the CER1 protein is an aldehyde dec…	ECERIFERUM 1 (CER1); FUNCTIONS IN: aldehyde decarbonylase activity; INVOLVED IN: aldehyde catabolic process, wax biosynthetic process, cuticle development; LOCATED IN: endomembrane system, endoplasmic reticulum; EXPRESSED IN: 18 plant structures; EXPRESSED DURING: 13 growth stages; CONTAINS InterPro DOMAIN/s: Fatty acid hydroxylase (InterPro:IPR006694), Uncharacterised protein, Wax2 C-terminal (I…
transcript6367	0	24.76	27.81	15.77	4.68706	0.161437	-0.780687	NA	NA	NA	NA	#VALUE!	#VALUE!	#VALUE!	up-regulated	/	/	/	/	/	transcript6367	CER3	secondary metabolism.wax	AT5G57800	(loc_os09g25850.1 : 843.0) no description available & (at5g57800 : 796.0) encodes a transmembrane protein with similarity to the sterol desaturase family at the N-terminus and to the short-chain dehydrogenase/reductase family at the C-terminus. Mutant analyses indicate this protein is involved in cuticle membrane and wax biosynthesis.; ECERIFERUM 3 (CER3); FUNCTIONS IN: oxidoreductase activity, b…	ECERIFERUM 3 (CER3); FUNCTIONS IN: oxidoreductase activity, binding, iron ion binding, catalytic activity; INVOLVED IN: cuticle hydrocarbon biosynthetic process, response to salt stress, pollen sperm cell differentiation, wax biosynthetic process, cuticle development; LOCATED IN: plasma membrane, membrane; EXPRESSED IN: 27 plant structures; EXPRESSED DURING: 13 growth stages; CONTAINS InterPro DO…
transcript5806	0	3.49	11.15	16.3	2.16672	1.43617	0.509816	NA	NA	NA	NA	#VALUE!	#VALUE!	#VALUE!	up-regulated	/	/	/	/	/	transcript5806	CER3	secondary metabolism.wax	AT5G57800	(loc_os09g25850.1 : 848.0) no description available & (at5g57800 : 801.0) encodes a transmembrane protein with similarity to the sterol desaturase family at the N-terminus and to the short-chain dehydrogenase/reductase family at the C-terminus. Mutant analyses indicate this protein is involved in cuticle membrane and wax biosynthesis.; ECERIFERUM 3 (CER3); FUNCTIONS IN: oxidoreductase activity, b…	ECERIFERUM 3 (CER3); FUNCTIONS IN: oxidoreductase activity, binding, iron ion binding, catalytic activity; INVOLVED IN: cuticle hydrocarbon biosynthetic process, response to salt stress, pollen sperm cell differentiation, wax biosynthetic process, cuticle development; LOCATED IN: plasma membrane, membrane; EXPRESSED IN: 27 plant structures; EXPRESSED DURING: 13 growth stages; CONTAINS InterPro DO…
transcript40092	0	16.34	10.65	2.04	4.11603	-0.573774	-1.93819	NA	NA	NA	NA	#VALUE!	#VALUE!	#VALUE!	up-regulated	/	/	/	/	/	transcript40092	COL5	RNA.regulation of transcription.C2C2(Zn) CO-like, Constans-like zinc finger family	AT5G57660	(at5g57660 : 103.0) CONSTANS-like 5 (COL5); FUNCTIONS IN: sequence-specific DNA binding transcription factor activity, zinc ion binding; INVOLVED IN: regulation of transcription; LOCATED IN: intracellular; EXPRESSED IN: 23 plant structures; EXPRESSED DURING: 13 growth stages; CONTAINS InterPro DOMAIN/s: CCT domain (InterPro:IPR010402), Zinc finger, B-box (InterPro:IPR000315); BEST Arabidopsis tha…	CONSTANS-like 5 (COL5); FUNCTIONS IN: sequence-specific DNA binding transcription factor activity, zinc ion binding; INVOLVED IN: regulation of transcription; LOCATED IN: intracellular; EXPRESSED IN: 23 plant structures; EXPRESSED DURING: 13 growth stages; CONTAINS InterPro DOMAIN/s: CCT domain (InterPro:IPR010402), Zinc finger, B-box (InterPro:IPR000315); BEST Arabidopsis thaliana protein match …
transcript30957	0.17	7.03	9.63	5.74	5.36992	0.454011	-0.746485	NA	NA	NA	NA	#VALUE!	#VALUE!	#VALUE!	up-regulated	/	/	/	/	/	transcript30957	FT1	development.unspecified	AT1G65480	(loc_os06g06320.1 : 218.0) no description available & (at1g65480 : 216.0) FT, together with LFY, promotes flowering and is antagonistic with its homologous gene, TERMINAL FLOWER1 (TFL1). FT is expressed in leaves and is induced by long day treatment. Either the FT mRNA or protein is translocated to the shoot apex where it induces its own expression. Recent data suggests that FT protein acts as a …	FLOWERING LOCUS T (FT); FUNCTIONS IN: phosphatidylethanolamine binding, protein binding; INVOLVED IN: photoperiodism, flowering, positive regulation of flower development, regulation of flower development; LOCATED IN: nucleus, cytoplasm; EXPRESSED IN: 14 plant structures; EXPRESSED DURING: 7 growth stages; CONTAINS InterPro DOMAIN/s: Phosphatidylethanolamine-binding, conserved site (InterPro:IPR0…
transcript26618	0.53	11.09	4.94	2.35	4.38712	-1.16668	-1.07185	NA	NA	NA	NA	#VALUE!	#VALUE!	#VALUE!	up-regulated	/	/	/	/	/	transcript26618	FT2	development.unspecified	AT1G65480	(loc_os06g06320.1 : 218.0) no description available & (at1g65480 : 216.0) FT, together with LFY, promotes flowering and is antagonistic with its homologous gene, TERMINAL FLOWER1 (TFL1). FT is expressed in leaves and is induced by long day treatment. Either the FT mRNA or protein is translocated to the shoot apex where it induces its own expression. Recent data suggests that FT protein acts as a …	FLOWERING LOCUS T (FT); FUNCTIONS IN: phosphatidylethanolamine binding, protein binding; INVOLVED IN: photoperiodism, flowering, positive regulation of flower development, regulation of flower development; LOCATED IN: nucleus, cytoplasm; EXPRESSED IN: 14 plant structures; EXPRESSED DURING: 7 growth stages; CONTAINS InterPro DOMAIN/s: Phosphatidylethanolamine-binding, conserved site (InterPro:IPR0…
transcript21882	0	12.76	6.06	8.88	3.78241	-0.96274	0.484843	NA	NA	NA	NA	#VALUE!	#VALUE!	#VALUE!	up-regulated	/	/	/	/	/	transcript21882	GALDH	redox.ascorbate and glutathione.ascorbate.L-galactose dehydrogenase	AT4G33670	(loc_os12g29760.1 : 499.0) no description available & (at4g33670 : 477.0) Encodes a L-galactose dehydrogenase, involved in ascorbate biosynthesis; NAD(P)-linked oxidoreductase superfamily protein; CONTAINS InterPro DOMAIN/s: Aldo/keto reductase (InterPro:IPR001395); BEST Arabidopsis thaliana protein match is: NAD(P)-linked oxidoreductase superfamily protein (TAIR:AT1G60750.1)	NAD(P)-linked oxidoreductase superfamily protein; CONTAINS InterPro DOMAIN/s: Aldo/keto reductase (InterPro:IPR001395); BEST Arabidopsis thaliana protein match is: NAD(P)-linked oxidoreductase superfamily protein (TAIR:AT1G60750.1); Has 28637 Blast hits to 28630 proteins in 2499 species: Archae - 653; Bacteria - 20546; Metazoa - 1049; Fungi - 1796; Plants - 827; Viruses - 0; Other Eukaryotes - 37…
transcript13667	0	6.65	2.59	1.14	2.93546	-1.09148	-0.746373	NA	NA	NA	NA	#VALUE!	#VALUE!	#VALUE!	up-regulated	/	/	/	/	/	transcript13667	GGT4	redox.ascorbate and glutathione.glutathione	AT4G29210	(loc_os01g05810.1 : 625.0) no description available & (at4g29210 : 618.0) The gene encodes a gamma-glutamyltransferase (AKA gamma-glutamyl transpeptidase, EC 2.3.2.2) that is located in the vacuole and is most active in roots. The encoded enzyme is involved in the initial degradation of glutathione conjugates in this cell compartment. It is also induced by xenobiotics and contributes to xenobioti…	gamma-glutamyl transpeptidase 4 (GGT4); CONTAINS InterPro DOMAIN/s: Gamma-glutamyltranspeptidase (InterPro:IPR000101); BEST Arabidopsis thaliana protein match is: gamma-glutamyl transpeptidase 1 (TAIR:AT4G39640.2); Has 9173 Blast hits to 9142 proteins in 1473 species: Archae - 86; Bacteria - 4214; Metazoa - 707; Fungi - 305; Plants - 112; Viruses - 1; Other Eukaryotes - 3748 (source: NCBI BLink).
transcript8857	0	6.34	6.83	3.7	2.87578	0.0932322	-0.736352	NA	NA	NA	NA	#VALUE!	#VALUE!	#VALUE!	up-regulated	/	/	/	/	/	transcript8857	GR1a	redox.ascorbate and glutathione.glutathione	AT3G24170	(p48642|gshrc_orysa : 803.0) Glutathione reductase, cytosolic (EC 1.8.1.7) (GR) (GRase) - Oryza sativa (Rice) & (loc_os02g56850.3 : 803.0) no description available & (at3g24170 : 756.0) Encodes a cytosolic glutathione reductase.; glutathione-disulfide reductase (GR1); FUNCTIONS IN: NADP or NADPH binding, glutathione-disulfide reductase activity, oxidoreductase activity, FAD binding; INVOLVED IN: …	glutathione-disulfide reductase (GR1); FUNCTIONS IN: NADP or NADPH binding, glutathione-disulfide reductase activity, oxidoreductase activity, FAD binding; INVOLVED IN: oxidation reduction, glutathione metabolic process, cell redox homeostasis; LOCATED IN: peroxisome; EXPRESSED IN: 25 plant structures; EXPRESSED DURING: 14 growth stages; CONTAINS InterPro DOMAIN/s: FAD-dependent pyridine nucleoti…
transcript10102	0	31.81	34.74	30.19	5.03606	0.123404	-0.196456	NA	NA	NA	NA	#VALUE!	#VALUE!	#VALUE!	up-regulated	/	/	/	/	/	transcript10102	GR2	redox.ascorbate and glutathione.glutathione	AT3G54660	(p80461|gshrp_tobac : 816.0) Glutathione reductase, chloroplast precursor (EC 1.8.1.7) (GR) (GRase) (Fragment) - Nicotiana tabacum (Common tobacco) & (at3g54660 : 809.0) Encodes glutathione reductase that is most likely localized in the chloroplast.; glutathione reductase (GR); FUNCTIONS IN: glutathione-disulfide reductase activity, copper ion binding, ATP binding; INVOLVED IN: glutathione metabo…	glutathione reductase (GR); FUNCTIONS IN: glutathione-disulfide reductase activity, copper ion binding, ATP binding; INVOLVED IN: glutathione metabolic process; LOCATED IN: mitochondrion, chloroplast stroma, chloroplast; EXPRESSED IN: 24 plant structures; EXPRESSED DURING: 14 growth stages; CONTAINS InterPro DOMAIN/s: FAD-dependent pyridine nucleotide-disulphide oxidoreductase (InterPro:IPR013027…
transcript4390	6.56	31.73	20.63	9.81	2.11416	-0.59758	-1.00067	86.25	113.55	99.55	100.65	0.39275	-0.188064	0.0156971	up-regulated	/	/	/	/	/	transcript4390	HSP90.1b	stress.abiotic.heat	AT5G52640	(p51819|hsp83_iponi : 1057.0) Heat shock protein 83 - Ipomoea nil (Japanese morning glory) (Pharbitis nil) & (at5g52640 : 1038.0) Encodes a cytosolic heat shock protein AtHSP90.1. AtHSP90.1 interacts with disease resistance signaling components SGT1b and RAR1 and is required for RPS2-mediated resistance.; heat shock protein 90.1 (HSP90.1); FUNCTIONS IN: unfolded protein binding, ATP binding; INVO…	heat shock protein 90.1 (HSP90.1); FUNCTIONS IN: unfolded protein binding, ATP binding; INVOLVED IN: defense response to bacterium, response to heat, response to arsenic; LOCATED IN: cytosol, cell wall, plasma membrane; EXPRESSED IN: 25 plant structures; EXPRESSED DURING: 14 growth stages; CONTAINS InterPro DOMAIN/s: Chaperone protein htpG (InterPro:IPR001404), Heat shock protein Hsp90, conserved…
transcript18934	0	46.6	39.73	53.35	5.57289	-0.22487	0.416188	NA	NA	NA	NA	#VALUE!	#VALUE!	#VALUE!	up-regulated	/	/	/	/	/	transcript18934	MDAR1	redox.ascorbate and glutathione	AT3G52880	(q40977|mdar_pea : 642.0) Monodehydroascorbate reductase (EC 1.6.5.4) (MDAR) (Ascorbate free radical reductase) (AFR reductase) - Pisum sativum (Garden pea) & (at3g52880 : 620.0) Encodes a peroxisomal monodehydroascorbate reductase, involved in the ascorbate-glutathione cycle which removes toxic H2O2; monodehydroascorbate reductase 1 (MDAR1); CONTAINS InterPro DOMAIN/s: Pyridine nucleotide-disulp…	monodehydroascorbate reductase 1 (MDAR1); FUNCTIONS IN: monodehydroascorbate reductase (NADH) activity; INVOLVED IN: response to cadmium ion, peptidyl-cysteine S-nitrosylation, hydrogen peroxide catabolic process; LOCATED IN: peroxisomal matrix, apoplast, chloroplast, peroxisome, plasma membrane; EXPRESSED IN: 26 plant structures; EXPRESSED DURING: 16 growth stages; CONTAINS InterPro DOMAIN/s: FA…
transcript21058	7.91	15.77	11.57	13.74	0.995433	-0.446794	0.247993	NA	NA	NA	NA	#VALUE!	#VALUE!	#VALUE!	up-regulated	/	/	/	/	/	transcript21058	PI	development.unspecified	AT5G20240	(q03378|glob_antma : 180.0) Floral homeotic protein GLOBOSA - Antirrhinum majus (Garden snapdragon) & (loc_os01g66030.1 : 174.0) no description available & (at5g20240 : 165.0) Floral homeotic gene encoding a MADS domain transcription factor. Required for the specification of petal and stamen identities.; PISTILLATA (PI); FUNCTIONS IN: DNA binding, sequence-specific DNA binding transcription facto…	PISTILLATA (PI); FUNCTIONS IN: DNA binding, sequence-specific DNA binding transcription factor activity; INVOLVED IN: regulation of transcription, DNA-dependent; LOCATED IN: nucleus, cytoplasm; EXPRESSED IN: 20 plant structures; EXPRESSED DURING: 8 growth stages; CONTAINS InterPro DOMAIN/s: Transcription factor, MADS-box (InterPro:IPR002100), Transcription factor, K-box (InterPro:IPR002487); BEST…
transcript16113	0	9.66	5.49	5.56	3.41414	-0.715917	0.0154773	NA	NA	NA	NA	#VALUE!	#VALUE!	#VALUE!	up-regulated	/	/	/	/	/	transcript16113	RBP47C	RNA.regulation of transcription.unclassified	AT1G47490	(loc_os09g28810.1 : 456.0) no description available & (at1g47490 : 384.0) RNA-binding protein 47C (RBP47C); CONTAINS InterPro DOMAIN/s: RNA recognition motif, RNP-1 (InterPro:IPR000504), Nucleotide-binding, alpha-beta plait (InterPro:IPR012677); BEST Arabidopsis thaliana protein match is: RNA-binding protein 47C (TAIR:AT1G47500.1)	RNA-binding protein 47C (RBP47C); CONTAINS InterPro DOMAIN/s: RNA recognition motif, RNP-1 (InterPro:IPR000504), Nucleotide-binding, alpha-beta plait (InterPro:IPR012677); BEST Arabidopsis thaliana protein match is: RNA-binding protein 47C (TAIR:AT1G47500.1); Has 33065 Blast hits to 20848 proteins in 888 species: Archae - 16; Bacteria - 2226; Metazoa - 17066; Fungi - 3800; Plants - 6752; Viruses …
transcript19014	0	13.61	4.27	17.1	3.86888	-1.47108	1.78011	NA	NA	NA	NA	#VALUE!	#VALUE!	#VALUE!	up-regulated	/	/	/	/	/	transcript19014	STOP1b	RNA.regulation of transcription.C2H2 zinc finger family	AT1G34370	(loc_os01g65080.3 : 288.0) no description available & (at1g34370 : 285.0) Encodes a putative nuclear Cys(2)His(2)-type zinc finger protein involved in H+ and Al3+ rhizotoxicity. In mutants exposed to aluminum stress, there is no induction of AtALMT1, an malate transporter known to be involved in the mediation of aluminum toxicity.; sensitive to proton rhizotoxicity 1 (STOP1); CONTAINS InterPro DO…	sensitive to proton rhizotoxicity 1 (STOP1); CONTAINS InterPro DOMAIN/s: Zinc finger, C2H2-like (InterPro:IPR015880), Zinc finger, C2H2-type (InterPro:IPR007087); BEST Arabidopsis thaliana protein match is: C2H2 and C2HC zinc fingers superfamily protein (TAIR:AT5G22890.1); Has 25295 Blast hits to 14002 proteins in 194 species: Archae - 0; Bacteria - 2; Metazoa - 23814; Fungi - 97; Plants - 697; V…
transcript25813	16.96	33.84	29.11	28.56	0.996593	-0.217215	-0.0275189	NA	NA	NA	NA	#VALUE!	#VALUE!	#VALUE!	up-regulated	/	/	/	/	/	transcript25813	SVP	development.unspecified	AT2G22540	(q9xj66|mad22_orysa : 170.0) MADS-box transcription factor 22 (OsMADS22) - Oryza sativa (Rice) & (loc_os02g52340.1 : 170.0) no description available & (at2g22540 : 169.0) Encodes a nuclear protein that acts as a floral repressor and that functions within the thermosensory pathway. SVP represses FT expression via direct binding to the vCArG III motif in the FT promoter.; SHORT VEGETATIVE PHASE (SV…	SHORT VEGETATIVE PHASE (SVP); CONTAINS InterPro DOMAIN/s: Transcription factor, MADS-box (InterPro:IPR002100), Transcription factor, K-box (InterPro:IPR002487); BEST Arabidopsis thaliana protein match is: AGAMOUS-like 24 (TAIR:AT4G24540.1); Has 7469 Blast hits to 7448 proteins in 905 species: Archae - 3; Bacteria - 14; Metazoa - 824; Fungi - 324; Plants - 6168; Viruses - 0; Other Eukaryotes - 136…
transcript11641	0	10.04	6.01	5.69	3.46467	-0.655254	-0.0674082	NA	NA	NA	NA	#VALUE!	#VALUE!	#VALUE!	up-regulated	/	/	/	/	/	transcript11641	SWI3A	RNA.regulation of transcription.Chromatin Remodeling Factors	AT2G47620	(at2g47620 : 277.0) Homologous to yeast SWI3 and a member of the Arabidopsis SWI3 gene family. Protein physically interacts with ATSWI3B and ATSWI3C, the other two members of the SWI3 family.; SWITCH/sucrose nonfermenting 3A (SWI3A); FUNCTIONS IN: DNA binding; INVOLVED IN: chromatin remodeling; LOCATED IN: SWI/SNF complex; EXPRESSED IN: 13 plant structures; EXPRESSED DURING: 6 growth stages; CONT…	SWITCH/sucrose nonfermenting 3A (SWI3A); FUNCTIONS IN: DNA binding; INVOLVED IN: chromatin remodeling; LOCATED IN: SWI/SNF complex; EXPRESSED IN: 13 plant structures; EXPRESSED DURING: 6 growth stages; CONTAINS InterPro DOMAIN/s: SANT, DNA-binding (InterPro:IPR001005), Homeodomain-like (InterPro:IPR009057), Myb, DNA-binding (InterPro:IPR014778), SWIRM (InterPro:IPR007526), SANT, eukarya (InterPro…
transcript1696	0.04	6.29	1.33	3.63	2.80934	-1.64559	0.990682	NA	NA	NA	NA	#VALUE!	#VALUE!	#VALUE!	up-regulated	/	/	/	/	/	transcript1696	SWN	RNA.regulation of transcription.Polycomb Group (PcG)	AT4G02020	(loc_os03g19480.1 : 551.0) no description available & (q8s4p4|ez3_maize : 532.0) Polycomb protein EZ3 (Enhancer of zeste protein 3) - Zea mays (Maize) & (at4g02020 : 520.0) Encodes a polycomb group protein. Forms part of a large protein complex that can include VRN2 (VERNALIZATION 2), VIN3 (VERNALIZATION INSENSITIVE 3) and polycomb group proteins FERTILIZATION INDEPENDENT ENDOSPERM (FIE) and CURL…	SWINGER (SWN); CONTAINS InterPro DOMAIN/s: SANT, DNA-binding (InterPro:IPR001005), SET domain (InterPro:IPR001214); BEST Arabidopsis thaliana protein match is: SET domain-containing protein (TAIR:AT2G23380.1); Has 5041 Blast hits to 4734 proteins in 465 species: Archae - 0; Bacteria - 399; Metazoa - 2132; Fungi - 472; Plants - 1030; Viruses - 0; Other Eukaryotes - 1008 (source: NCBI BLink).
transcript24430	0	6.55	0.67	4.62	2.91648	-2.17663	1.75072	NA	NA	NA	NA	#VALUE!	#VALUE!	#VALUE!	up-regulated	/	/	/	/	/	transcript24430	SZF1	RNA.regulation of transcription.C3H zinc finger family	AT3G55980	(at3g55980 : 284.0) salt-inducible zinc finger 1 (SZF1); CONTAINS InterPro DOMAIN/s: Zinc finger, CCCH-type (InterPro:IPR000571), Ankyrin repeat-containing domain (InterPro:IPR020683), Ankyrin repeat (InterPro:IPR002110); BEST Arabidopsis thaliana protein match is: zinc finger (CCCH-type) family protein (TAIR:AT2G40140.2)	salt-inducible zinc finger 1 (SZF1); CONTAINS InterPro DOMAIN/s: Zinc finger, CCCH-type (InterPro:IPR000571), Ankyrin repeat-containing domain (InterPro:IPR020683), Ankyrin repeat (InterPro:IPR002110); BEST Arabidopsis thaliana protein match is: zinc finger (CCCH-type) family protein (TAIR:AT2G40140.2); Has 1623 Blast hits to 1414 proteins in 181 species: Archae - 2; Bacteria - 49; Metazoa - 777;…
transcript20604	0	26.74	7.28	18.08	4.7939	-1.74427	1.20436	NA	NA	NA	NA	#VALUE!	#VALUE!	#VALUE!	up-regulated	/	/	/	/	/	transcript20604	TAPX	redox.ascorbate and glutathione.ascorbate	AT1G77490	(at1g77490 : 503.0) Encodes a chloroplastic thylakoid ascorbate peroxidase tAPX. Ascorbate peroxidases are enzymes that scavenge hydrogen peroxide in plant cells. Eight types of APX have been described for Arabidopsis: three cytosolic (APX1, APX2, APX6), two chloroplastic types (stromal sAPX, thylakoid tAPX), and three microsomal (APX3, APX4, APX5) isoforms.; thylakoidal ascorbate peroxidase (TAP…	thylakoidal ascorbate peroxidase (TAPX); FUNCTIONS IN: L-ascorbate peroxidase activity; INVOLVED IN: oxidation reduction, response to oxidative stress; LOCATED IN: thylakoid, chloroplast thylakoid membrane, chloroplast; EXPRESSED IN: 21 plant structures; EXPRESSED DURING: 13 growth stages; CONTAINS InterPro DOMAIN/s: Haem peroxidase (InterPro:IPR010255), Plant ascorbate peroxidase (InterPro:IPR00…
transcript15462	0	10.5	2.25	0	3.52356	-1.82312	-1.70044	NA	NA	NA	NA	#VALUE!	#VALUE!	#VALUE!	up-regulated	/	/	/	/	/	transcript15462	TCP15	RNA.regulation of transcription.TCP transcription factor family	AT1G69690	(loc_os02g51280.1 : 205.0) no description available & (at1g69690 : 160.0) TCP family transcription factor ; FUNCTIONS IN: sequence-specific DNA binding transcription factor activity; INVOLVED IN: regulation of transcription; LOCATED IN: chloroplast; EXPRESSED IN: 22 plant structures; EXPRESSED DURING: 13 growth stages; CONTAINS InterPro DOMAIN/s: Transcription factor, TCP (InterPro:IPR005333), Tr…	TCP family transcription factor ; FUNCTIONS IN: sequence-specific DNA binding transcription factor activity; INVOLVED IN: regulation of transcription; LOCATED IN: chloroplast; EXPRESSED IN: 22 plant structures; EXPRESSED DURING: 13 growth stages; CONTAINS InterPro DOMAIN/s: Transcription factor, TCP (InterPro:IPR005333), Transcription factor TCP subgroup (InterPro:IPR017887); BEST Arabidopsis tha…
transcript18989	6.22	25.7	44.84	27.83	2.04678	0.803018	-0.688145	NA	NA	NA	NA	#VALUE!	#VALUE!	#VALUE!	up-regulated	/	/	/	/	/	transcript18989	TEM1a	RNA.regulation of transcription.AP2/EREBP, APETALA2/Ethylene-responsive element binding protein family	AT1G25560	(at1g25560 : 322.0) Encodes a member of the RAV transcription factor family that contains AP2 and B3 binding domains. Involved in the regulation of flowering under long days. Loss of function results in early flowering. Overexpression causes late flowering and repression of expression of FT. Novel transcriptional regulator involved in ethylene signaling. Promoter bound by EIN3. EDF1 in turn, bind…	TEMPRANILLO 1 (TEM1); FUNCTIONS IN: DNA binding, sequence-specific DNA binding transcription factor activity; INVOLVED IN: photoperiodism, flowering, ethylene mediated signaling pathway; LOCATED IN: chloroplast; EXPRESSED IN: 22 plant structures; EXPRESSED DURING: 13 growth stages; CONTAINS InterPro DOMAIN/s: DNA-binding, integrase-type (InterPro:IPR016177), Transcriptional factor B3 (InterPro:IP…
transcript24052	0	7.8	4.11	2.01	3.1375	-0.78418	-0.76356	NA	NA	NA	NA	#VALUE!	#VALUE!	#VALUE!	up-regulated	/	/	/	/	/	transcript24052	TGA2	RNA.regulation of transcription.bZIP transcription factor family	AT5G06950	(loc_os01g59350.1 : 422.0) no description available & (q41558|hbp1c_wheat : 412.0) Transcription factor HBP-1b(c1) (Fragment) - Triticum aestivum (Wheat) & (at5g06950 : 361.0) Transcription factor of the B-ZIP family that has high affinity for C-box motifs. Interacts with NPR1 and may regulate PR gene expression. Phosphorylated by a CK2-like protein in vitro. Phosphorylation is enhanced by salicy…	AHBP-1B; CONTAINS InterPro DOMAIN/s: Basic-leucine zipper (bZIP) transcription factor (InterPro:IPR004827), bZIP transcription factor, bZIP-1 (InterPro:IPR011616); BEST Arabidopsis thaliana protein match is: TGACG motif-binding factor 6 (TAIR:AT3G12250.2); Has 1807 Blast hits to 1807 proteins in 277 species: Archae - 0; Bacteria - 0; Metazoa - 736; Fungi - 347; Plants - 385; Viruses - 0; Other Eu…
transcript3862	0	3.5	0.33	3.96	2.16993	-1.7585	1.89891	NA	NA	NA	NA	#VALUE!	#VALUE!	#VALUE!	up-regulated	/	/	/	/	/	transcript3862	UBP13	protein.degradation.ubiquitin	AT3G11910	(loc_os12g30540.1 : 1115.0) no description available & (at3g11910 : 1065.0) ubiquitin-specific protease 13 (UBP13); FUNCTIONS IN: ubiquitin-specific protease activity, ubiquitin thiolesterase activity; INVOLVED IN: ubiquitin-dependent protein catabolic process; LOCATED IN: cellular_component unknown; EXPRESSED IN: 25 plant structures; EXPRESSED DURING: 15 growth stages; CONTAINS InterPro DOMAIN/s…	ubiquitin-specific protease 13 (UBP13); FUNCTIONS IN: ubiquitin-specific protease activity, ubiquitin thiolesterase activity; INVOLVED IN: ubiquitin-dependent protein catabolic process; LOCATED IN: cellular_component unknown; EXPRESSED IN: 25 plant structures; EXPRESSED DURING: 15 growth stages; CONTAINS InterPro DOMAIN/s: TRAF-like (InterPro:IPR008974), Peptidase C19, ubiquitin carboxyl-terminal…
transcript17276	0	5.54	1.14	1.63	2.70929	-1.61168	0.297452	NA	NA	NA	NA	#VALUE!	#VALUE!	#VALUE!	up-regulated	/	/	/	/	/	transcript17276		amino acid metabolism.degradation.histidine	AT1G43710	(loc_os02g33710.1 : 747.0) no description available & (at1g43710 : 723.0) embryo defective 1075 (emb1075); FUNCTIONS IN: pyridoxal phosphate binding, carboxy-lyase activity, catalytic activity; INVOLVED IN: cellular amino acid metabolic process, embryo development ending in seed dormancy; LOCATED IN: cellular_component unknown; EXPRESSED IN: 25 plant structures; EXPRESSED DURING: 15 growth stages…	embryo defective 1075 (emb1075); FUNCTIONS IN: pyridoxal phosphate binding, carboxy-lyase activity, catalytic activity; INVOLVED IN: cellular amino acid metabolic process, embryo development ending in seed dormancy; LOCATED IN: cellular_component unknown; EXPRESSED IN: 25 plant structures; EXPRESSED DURING: 15 growth stages; CONTAINS InterPro DOMAIN/s: Pyridoxal phosphate-dependent transferase, m…
transcript19692	0	5.63	20.82	11.74	2.72901	1.71857	-0.776286	NA	NA	NA	NA	#VALUE!	#VALUE!	#VALUE!	up-regulated	/	/	/	/	/	transcript19692		amino acid metabolism.synthesis.aspartate family.asparagine.asparagine synthetase	AT3G47340	(p31752|asns_aspof : 634.0) Asparagine synthetase [glutamine-hydrolyzing] (EC 6.3.5.4) (AS) - Asparagus officinalis (Garden asparagus) & (at3g47340 : 605.0) encodes a glutamine-dependent asparagine synthetase, the predicted ASN1 peptide contains a purF-type glutamine-binding domain, and is expressed predominantly in shoot tissues, where light has a negative effect on its mRNA accumulation. Expres…	glutamine-dependent asparagine synthase 1 (ASN1); CONTAINS InterPro DOMAIN/s: Rossmann-like alpha/beta/alpha sandwich fold (InterPro:IPR014729), Asparagine synthase (InterPro:IPR001962), Asparagine synthase, glutamine-hydrolyzing (InterPro:IPR006426), Glutamine amidotransferase, type II (InterPro:IPR017932); BEST Arabidopsis thaliana protein match is: asparagine synthetase 2 (TAIR:AT5G65010.1); H…
transcript16614	0	23.33	4.96	7.45	4.60466	-2.02935	0.503639	NA	NA	NA	NA	#VALUE!	#VALUE!	#VALUE!	up-regulated	/	/	/	/	/	transcript16614		amino acid metabolism.synthesis.branched chain group.common.acetolactate synthase	AT3G48560	(q6k2e8|ilv1_orysa : 664.0) Acetolactate synthase 1, chloroplast precursor (EC 2.2.1.6) (Acetohydroxy-acid synthase 1) - Oryza sativa (Rice) & (loc_os02g30630.2 : 664.0) no description available & (at3g48560 : 626.0) Catalyzes the formation of acetolactate from pyruvate, the first step in valine and isoleucine biosynthesis. Requires FAD, thiamine pyrophosphate and Mg. Inhibited by the sulphonylur…	chlorsulfuron/imidazolinone resistant 1 (CSR1); FUNCTIONS IN: acetolactate synthase activity, pyruvate decarboxylase activity; INVOLVED IN: branched chain family amino acid biosynthetic process; LOCATED IN: chloroplast; EXPRESSED IN: 24 plant structures; EXPRESSED DURING: 15 growth stages; CONTAINS InterPro DOMAIN/s: TPP-binding enzyme, conserved site (InterPro:IPR000399), Thiamine pyrophosphate …
transcript11471	129.11	393.77	243.69	164.52	1.60128	-0.690057	-0.56395	NA	NA	NA	NA	#VALUE!	#VALUE!	#VALUE!	up-regulated	/	/	/	/	/	transcript11471		amino acid metabolism.synthesis.central amino acid metabolism.alanine.alanine aminotransferase	AT1G70580	(at1g70580 : 873.0) Encodes a protein with glyoxylate aminotransferase activity. It can act on a number of different small substrates and amino acids in vitro.; alanine-2-oxoglutarate aminotransferase 2 (AOAT2); FUNCTIONS IN: glycine:2-oxoglutarate aminotransferase activity, L-alanine:2-oxoglutarate aminotransferase activity, alanine-glyoxylate transaminase activity; INVOLVED IN: photorespiration…	alanine-2-oxoglutarate aminotransferase 2 (AOAT2); FUNCTIONS IN: glycine:2-oxoglutarate aminotransferase activity, L-alanine:2-oxoglutarate aminotransferase activity, alanine-glyoxylate transaminase activity; INVOLVED IN: photorespiration; LOCATED IN: chloroplast stroma, chloroplast, peroxisome; EXPRESSED IN: 22 plant structures; EXPRESSED DURING: 11 growth stages; CONTAINS InterPro DOMAIN/s: 1-a…
transcript20702	103.8	259.66	119.02	16.71	1.31453	-1.11889	-2.76064	NA	NA	NA	NA	#VALUE!	#VALUE!	#VALUE!	up-regulated	/	/	/	/	/	transcript20702		amino acid metabolism.synthesis.central amino acid metabolism.alanine.alanine-glyoxylate aminotransferase	AT2G13360	(at2g13360 : 561.0) Encodes a peroxisomal photorespiratory enzyme that catalyzes transamination reactions with multiple substrates. It is involved in photorespiration.; alanine:glyoxylate aminotransferase (AGT); FUNCTIONS IN: serine-pyruvate transaminase activity, serine-glyoxylate transaminase activity, alanine-glyoxylate transaminase activity; INVOLVED IN: photorespiration; LOCATED IN: apoplast…	alanine:glyoxylate aminotransferase (AGT); FUNCTIONS IN: serine-pyruvate transaminase activity, serine-glyoxylate transaminase activity, alanine-glyoxylate transaminase activity; INVOLVED IN: photorespiration; LOCATED IN: in 6 components; EXPRESSED IN: 23 plant structures; EXPRESSED DURING: 14 growth stages; CONTAINS InterPro DOMAIN/s: Pyridoxal phosphate-dependent transferase, major domain (Inte…
transcript27639	18.62	189.54	124.71	32.67	3.2797	-0.599994	-1.90056	NA	NA	NA	NA	#VALUE!	#VALUE!	#VALUE!	up-regulated	/	/	/	/	/	transcript27639		amino acid metabolism.synthesis.central amino acid metabolism.alanine.alanine-glyoxylate aminotransferase	AT2G13360	(loc_os08g39300.1 : 508.0) no description available & (at2g13360 : 497.0) Encodes a peroxisomal photorespiratory enzyme that catalyzes transamination reactions with multiple substrates. It is involved in photorespiration.; alanine:glyoxylate aminotransferase (AGT); FUNCTIONS IN: serine-pyruvate transaminase activity, serine-glyoxylate transaminase activity, alanine-glyoxylate transaminase activit…	alanine:glyoxylate aminotransferase (AGT); FUNCTIONS IN: serine-pyruvate transaminase activity, serine-glyoxylate transaminase activity, alanine-glyoxylate transaminase activity; INVOLVED IN: photorespiration; LOCATED IN: in 6 components; EXPRESSED IN: 23 plant structures; EXPRESSED DURING: 14 growth stages; CONTAINS InterPro DOMAIN/s: Pyridoxal phosphate-dependent transferase, major domain (Inte…
transcript12760	26.3	340.7	141.74	55.03	3.64576	-1.25934	-1.34912	NA	NA	NA	NA	#VALUE!	#VALUE!	#VALUE!	up-regulated	/	/	/	/	/	transcript12760		C1-metabolism.glycine hydroxymethyltransferase	AT4G37930	(loc_os03g52840.1 : 883.0) no description available & (at4g37930 : 880.0) Encodes a protein with mitochondrial serine hydroxymethyltransferase activity, which functions in the photorespiratory pathway, catalyzes the conversion of serine and tetrahydrofolate to glycine and 5,10-methylene tetrahydrofolate. Involved in controlling cell damage caused by abiotic stress, such as high light and salt and…	serine transhydroxymethyltransferase 1 (SHM1); FUNCTIONS IN: poly(U) RNA binding, glycine hydroxymethyltransferase activity; INVOLVED IN: in 8 processes; LOCATED IN: in 9 components; EXPRESSED IN: 28 plant structures; EXPRESSED DURING: 17 growth stages; CONTAINS InterPro DOMAIN/s: Pyridoxal phosphate-dependent transferase, major domain (InterPro:IPR015424), Serine hydroxymethyltransferase, pyrido…
transcript18251	0	6.63	1.53	4.43	2.93168	-1.59255	1.10181	NA	NA	NA	NA	#VALUE!	#VALUE!	#VALUE!	up-regulated	/	/	/	/	/	transcript18251		cell wall.cell wall proteins.HRGP	AT4G28300	(loc_os01g55050.2 : 161.0) no description available & (at4g28300 : 159.0) Encodes a protein with 13.6% proline amino acids that is predicted to localize to the cell wall.; Protein of unknown function (DUF1421); CONTAINS InterPro DOMAIN/s: Protein of unknown function DUF1421 (InterPro:IPR010820); BEST Arabidopsis thaliana protein match is: Protein of unknown function (DUF1421) (TAIR:AT5G14540.1)	Protein of unknown function (DUF1421); CONTAINS InterPro DOMAIN/s: Protein of unknown function DUF1421 (InterPro:IPR010820); BEST Arabidopsis thaliana protein match is: Protein of unknown function (DUF1421) (TAIR:AT5G14540.1); Has 69579 Blast hits to 42038 proteins in 1735 species: Archae - 58; Bacteria - 7637; Metazoa - 28439; Fungi - 15188; Plants - 8838; Viruses - 1343; Other Eukaryotes - 8076…
transcript13204	0	5.34	2.12	6.19	2.66448	-1.02294	1.20445	NA	NA	NA	NA	#VALUE!	#VALUE!	#VALUE!	up-regulated	/	/	/	/	/	transcript13204		cell wall.pectin*esterases.acetyl esterase	AT3G62060	(at3g62060 : 528.0) Pectinacetylesterase family protein; FUNCTIONS IN: carboxylesterase activity; INVOLVED IN: biological_process unknown; LOCATED IN: endomembrane system; EXPRESSED IN: 22 plant structures; EXPRESSED DURING: 13 growth stages; CONTAINS InterPro DOMAIN/s: Pectinacetylesterase (InterPro:IPR004963); BEST Arabidopsis thaliana protein match is: Pectinacetylesterase family protein (TAIR…	Pectinacetylesterase family protein; FUNCTIONS IN: carboxylesterase activity; INVOLVED IN: biological_process unknown; LOCATED IN: endomembrane system; EXPRESSED IN: 22 plant structures; EXPRESSED DURING: 13 growth stages; CONTAINS InterPro DOMAIN/s: Pectinacetylesterase (InterPro:IPR004963); BEST Arabidopsis thaliana protein match is: Pectinacetylesterase family protein (TAIR:AT2G46930.1); Has 5…
transcript39764	0	60.92	25.74	22.59	5.95233	-1.21141	-0.180824	NA	NA	NA	NA	#VALUE!	#VALUE!	#VALUE!	up-regulated	/	/	/	/	/	transcript39764		cell.division	AT3G09840	(at3g09840 : 172.0) Encodes a cell division cycle protein, a member of AAA-type ATPases gene family. Expressed throughout the plant in regions of cell division. Within the cell, sub-cellular localization varies depending on the stage of the cell cycle.Mutants in which the expression of CDC48A is altered show defects in cytokinesis, cell expansion and cell differentiation.; cell division cycle 48 …	cell division cycle 48 (CDC48); FUNCTIONS IN: ATPase activity, identical protein binding; INVOLVED IN: response to cadmium ion, pollen germination, pollen tube growth, cell division, phosphorylation; LOCATED IN: in 9 components; EXPRESSED IN: 33 plant structures; EXPRESSED DURING: 16 growth stages; CONTAINS InterPro DOMAIN/s: ATPase, AAA+ type, core (InterPro:IPR003593), ATPase, AAA-type, core (I…
transcript19159	0.42	14.89	5.76	0	3.48416	-1.23302	-2.75702	NA	NA	NA	NA	#VALUE!	#VALUE!	#VALUE!	up-regulated	/	/	/	/	/	transcript19159		cell.organisation	AT1G76900	(loc_os04g59130.1 : 509.0) no description available & (at1g76900 : 507.0) Member of TLP family; tubby like protein 1 (TLP1); CONTAINS InterPro DOMAIN/s: F-box domain, cyclin-like (InterPro:IPR001810), Tubby, C-terminal, conserved site (InterPro:IPR018066), Tubby, C-terminal (InterPro:IPR000007); BEST Arabidopsis thaliana protein match is: tubby like protein 10 (TAIR:AT1G25280.1)	tubby like protein 1 (TLP1); CONTAINS InterPro DOMAIN/s: F-box domain, cyclin-like (InterPro:IPR001810), Tubby, C-terminal, conserved site (InterPro:IPR018066), Tubby, C-terminal (InterPro:IPR000007); BEST Arabidopsis thaliana protein match is: tubby like protein 10 (TAIR:AT1G25280.1); Has 1519 Blast hits to 1116 proteins in 153 species: Archae - 0; Bacteria - 107; Metazoa - 432; Fungi - 111; Pla…
transcript3464	0	4.81	3.22	0.98	2.53854	-0.461295	-1.09174	NA	NA	NA	NA	#VALUE!	#VALUE!	#VALUE!	up-regulated	/	/	/	/	/	transcript3464		cell.organisation	AT5G35700	(at5g35700 : 883.0) fimbrin-like protein 2 (FIM2); FUNCTIONS IN: actin binding; INVOLVED IN: biological_process unknown; LOCATED IN: cellular_component unknown; EXPRESSED IN: 24 plant structures; EXPRESSED DURING: 15 growth stages; CONTAINS InterPro DOMAIN/s: Actinin-type, actin-binding, conserved site (InterPro:IPR001589), Calponin-homology (InterPro:IPR016146), Calponin-like actin-binding (Inte…	fimbrin-like protein 2 (FIM2); FUNCTIONS IN: actin binding; INVOLVED IN: biological_process unknown; LOCATED IN: cellular_component unknown; EXPRESSED IN: 24 plant structures; EXPRESSED DURING: 15 growth stages; CONTAINS InterPro DOMAIN/s: Actinin-type, actin-binding, conserved site (InterPro:IPR001589), Calponin-homology (InterPro:IPR016146), Calponin-like actin-binding (InterPro:IPR001715); BES…
transcript118	2.06	34.56	14.16	22.12	3.53865	-1.22999	0.608872	NA	NA	NA	NA	#VALUE!	#VALUE!	#VALUE!	up-regulated	/	/	/	/	/	transcript118		cell.organisation.cytoskeleton.Myosin.Class VII	AT3G19960	(at3g19960 : 1432.0) member of Myosin-like proteins; myosin 1 (ATM1); CONTAINS InterPro DOMAIN/s: Myosin head, motor domain (InterPro:IPR001609), IQ calmodulin-binding region (InterPro:IPR000048); BEST Arabidopsis thaliana protein match is: P-loop containing nucleoside triphosphate hydrolases superfamily protein (TAIR:AT1G50360.1)	myosin 1 (ATM1); FUNCTIONS IN: motor activity; INVOLVED IN: actin filament-based movement; LOCATED IN: plasma membrane, myosin complex, cell plate, phragmoplast; EXPRESSED IN: 24 plant structures; EXPRESSED DURING: 13 growth stages; CONTAINS InterPro DOMAIN/s: Myosin head, motor domain (InterPro:IPR001609), IQ calmodulin-binding region (InterPro:IPR000048); BEST Arabidopsis thaliana protein match…
transcript17395	0	9.19	2.83	0	3.34908	-1.41174	-1.93734	NA	NA	NA	NA	#VALUE!	#VALUE!	#VALUE!	up-regulated	/	/	/	/	/	transcript17395		cell.vesicle transport	AT1G06210	(at1g06210 : 244.0) ENTH/VHS/GAT family protein; FUNCTIONS IN: protein transporter activity; INVOLVED IN: intracellular protein transport, intra-Golgi vesicle-mediated transport; LOCATED IN: Golgi stack; EXPRESSED IN: 23 plant structures; EXPRESSED DURING: 13 growth stages; CONTAINS InterPro DOMAIN/s: VHS (InterPro:IPR002014), ENTH/VHS (InterPro:IPR008942); BEST Arabidopsis thaliana protein match…	ENTH/VHS/GAT family protein; FUNCTIONS IN: protein transporter activity; INVOLVED IN: intracellular protein transport, intra-Golgi vesicle-mediated transport; LOCATED IN: Golgi stack, intracellular; EXPRESSED IN: 23 plant structures; EXPRESSED DURING: 13 growth stages; CONTAINS InterPro DOMAIN/s: VHS (InterPro:IPR002014), GAT (InterPro:IPR004152), ENTH/VHS (InterPro:IPR008942); BEST Arabidopsis t…
transcript1136	0.06	14.68	7.39	10.2	3.88679	-0.902183	0.416756	NA	NA	NA	NA	#VALUE!	#VALUE!	#VALUE!	up-regulated	/	/	/	/	/	transcript1136		cell.vesicle transport	AT3G11130	(at3g11130 : 1663.0) Clathrin, heavy chain; FUNCTIONS IN: structural molecule activity, binding; INVOLVED IN: intracellular protein transport, vesicle-mediated transport; LOCATED IN: plasma membrane, vacuole; EXPRESSED IN: male gametophyte, guard cell, cultured cell, pollen tube; EXPRESSED DURING: L mature pollen stage, M germinated pollen stage; CONTAINS InterPro DOMAIN/s: Clathrin, heavy chain …	Clathrin, heavy chain; FUNCTIONS IN: structural molecule activity, binding; INVOLVED IN: intracellular protein transport, vesicle-mediated transport; LOCATED IN: plasma membrane, vacuole; EXPRESSED IN: male gametophyte, guard cell, cultured cell, pollen tube; EXPRESSED DURING: L mature pollen stage, M germinated pollen stage; CONTAINS InterPro DOMAIN/s: Clathrin, heavy chain (InterPro:IPR016341),…
transcript429	0	2.91	3.74	11.84	1.96717	0.277718	1.43769	NA	NA	NA	NA	#VALUE!	#VALUE!	#VALUE!	up-regulated	/	/	/	/	/	transcript429		development.squamosa promoter binding like (SPL)	AT1G20980	(loc_os08g40260.1 : 463.0) no description available & (at1g20980 : 441.0) Encodes a nuclear plant-specific protein with features characteristic of a transcriptional regulator, including a nuclear localization signal sequence, a plant-specific DNA binding domain (the SBP box), and a protein interaction motif (ankyrin repeats). It unctions as a transcriptional regulator that plays a role not only i…	squamosa promoter binding protein-like 14 (SPL14); FUNCTIONS IN: DNA binding, transcription activator activity, sequence-specific DNA binding transcription factor activity; INVOLVED IN: defense response to bacterium, regulation of transcription; LOCATED IN: nucleus, plasma membrane; EXPRESSED IN: 23 plant structures; EXPRESSED DURING: 13 growth stages; CONTAINS InterPro DOMAIN/s: Transcription fa…
transcript1010	2.12	16.08	14.12	13.62	2.45269	-0.17585	-0.0485148	NA	NA	NA	NA	#VALUE!	#VALUE!	#VALUE!	up-regulated	/	/	/	/	/	transcript1010		development.unspecified	AT4G32551	(at4g32551 : 832.0) LEUNIG regulates floral organ identity,gynoecium and ovule development. Negatively regulates AGAMOUS . Encodes a glutamine-rich protein with seven WD repeats similar to transcriptional corepressors.; LEUNIG (LUG); FUNCTIONS IN: transcription repressor activity, protein heterodimerization activity; INVOLVED IN: flower development, negative regulation of transcription; LOCATED I…	LEUNIG (LUG); CONTAINS InterPro DOMAIN/s: WD40 repeat 2 (InterPro:IPR019782), LisH dimerisation motif, subgroup (InterPro:IPR013720), WD40 repeat, conserved site (InterPro:IPR019775), WD40 repeat (InterPro:IPR001680), WD40 repeat-like-containing domain (InterPro:IPR011046), WD40-repeat-containing domain (InterPro:IPR017986), WD40/YVTN repeat-like-containing domain (InterPro:IPR015943), LisH dimer…
transcript17108	0	6.09	5.58	14.26	2.82579	-0.107698	1.2136	NA	NA	NA	NA	#VALUE!	#VALUE!	#VALUE!	up-regulated	/	/	/	/	/	transcript17108		development.unspecified	AT4G12420	(at4g12420 : 597.0) Encodes a protein of unknown function involved in directed root tip growth. It is a member of 19-member gene family and is distantly related structurally to the multiple-copper oxidases ascorbate oxidase and laccase, though it lacks the copper-binding domains. The protein is glycosylated and GPI-anchored. It is localized to the plasma membrane and the cell wall. The gene is ex…	SKU5; FUNCTIONS IN: oxidoreductase activity, copper ion binding; INVOLVED IN: cell tip growth; LOCATED IN: in 7 components; EXPRESSED IN: 26 plant structures; EXPRESSED DURING: 14 growth stages; CONTAINS InterPro DOMAIN/s: Multicopper oxidase, type 3 (InterPro:IPR011707), Cupredoxin (InterPro:IPR008972), Multicopper oxidase, type 2 (InterPro:IPR011706), Multicopper oxidase, type 1 (InterPro:IPR00…
transcript11254	0	4.68	0.68	1.66	2.50589	-1.75743	0.662965	NA	NA	NA	NA	#VALUE!	#VALUE!	#VALUE!	up-regulated	/	/	/	/	/	transcript11254		DNA.repair	AT1G12370	(at1g12370 : 738.0) encodes an amino acid sequence with significant homology to the recently characterized type II photolyases. The uvr2-1 mutant is unable to remove CPDs in vivo, and plant extracts lack detectable photolyase activity , is sensitive to UV-B and is an allele; photolyase 1 (PHR1); CONTAINS InterPro DOMAIN/s: Rossmann-like alpha/beta/alpha sandwich fold (InterPro:IPR014729), DNA pho…	photolyase 1 (PHR1); CONTAINS InterPro DOMAIN/s: Rossmann-like alpha/beta/alpha sandwich fold (InterPro:IPR014729), DNA photolyase, N-terminal (InterPro:IPR006050), DNA photolyase, FAD-binding/Cryptochrome, C-terminal (InterPro:IPR005101), DNA photolyase, class 2 (InterPro:IPR008148); Has 1792 Blast hits to 1788 proteins in 474 species: Archae - 23; Bacteria - 644; Metazoa - 122; Fungi - 53; Plan…
transcript19371	0	8.66	8.24	2.24	3.27202	-0.0641303	-1.5119	NA	NA	NA	NA	#VALUE!	#VALUE!	#VALUE!	up-regulated	/	/	/	/	/	transcript19371		DNA.synthesis/chromatin structure	AT5G26680	(at5g26680 : 571.0) 5-3 exonuclease family protein; FUNCTIONS IN: 5-3 exonuclease activity, DNA binding, catalytic activity, nuclease activity; INVOLVED IN: DNA repair; EXPRESSED IN: 21 plant structures; EXPRESSED DURING: 9 growth stages; CONTAINS InterPro DOMAIN/s: XPG conserved site (InterPro:IPR019974), XPG N-terminal (InterPro:IPR006085), DNA repair protein (XPGC)/yeast Rad (InterPro:IPR00608…	5-3 exonuclease family protein; FUNCTIONS IN: 5-3 exonuclease activity, DNA binding, catalytic activity, nuclease activity; INVOLVED IN: DNA repair; EXPRESSED IN: 21 plant structures; EXPRESSED DURING: 9 growth stages; CONTAINS InterPro DOMAIN/s: XPG conserved site (InterPro:IPR019974), XPG N-terminal (InterPro:IPR006085), DNA repair protein (XPGC)/yeast Rad (InterPro:IPR006084), 5-3 exonuclease,…
transcript2278	0	4.53	2.89	4.38	2.46728	-0.507509	0.467836	NA	NA	NA	NA	#VALUE!	#VALUE!	#VALUE!	up-regulated	/	/	/	/	/	transcript2278		DNA.synthesis/chromatin structure	AT3G54350	(loc_os07g09320.1 : 171.0) no description available & (at3g54350 : 170.0) embryo defective 1967 (emb1967); FUNCTIONS IN: molecular_function unknown; INVOLVED IN: embryo development ending in seed dormancy; LOCATED IN: cellular_component unknown; EXPRESSED IN: 23 plant structures; EXPRESSED DURING: 13 growth stages; CONTAINS InterPro DOMAIN/s: SMAD/FHA domain (InterPro:IPR008984), Forkhead-associa…	embryo defective 1967 (emb1967); CONTAINS InterPro DOMAIN/s: SMAD/FHA domain (InterPro:IPR008984), Forkhead-associated (FHA) domain (InterPro:IPR000253); BEST Arabidopsis thaliana protein match is: Forkhead-associated (FHA) domain-containing protein (TAIR:AT1G75530.1); Has 387 Blast hits to 260 proteins in 92 species: Archae - 0; Bacteria - 0; Metazoa - 229; Fungi - 23; Plants - 94; Viruses - 0; …
transcript14315	0	5.33	2.17	5.23	2.66221	-0.997723	0.974749	NA	NA	NA	NA	#VALUE!	#VALUE!	#VALUE!	up-regulated	/	/	/	/	/	transcript14315		DNA.synthesis/chromatin structure	AT1G20960	(at1g20960 : 719.0) embryo defective 1507 (emb1507); FUNCTIONS IN: in 6 functions; INVOLVED IN: embryo development ending in seed dormancy; EXPRESSED IN: 24 plant structures; EXPRESSED DURING: 13 growth stages; CONTAINS InterPro DOMAIN/s: ATPase, AAA+ type, core (InterPro:IPR003593), DNA/RNA helicase, DEAD/DEAH box type, N-terminal (InterPro:IPR011545), Sec63 domain (InterPro:IPR004179), Sec63 do…	embryo defective 1507 (emb1507); FUNCTIONS IN: in 6 functions; INVOLVED IN: embryo development ending in seed dormancy; LOCATED IN: nucleolus, membrane; EXPRESSED IN: 24 plant structures; EXPRESSED DURING: 13 growth stages; CONTAINS InterPro DOMAIN/s: ATPase, AAA+ type, core (InterPro:IPR003593), DNA/RNA helicase, DEAD/DEAH box type, N-terminal (InterPro:IPR011545), Sec63 domain (InterPro:IPR0041…
transcript36434	0	18.55	2.54	4.33	4.2891	-2.46535	0.590386	NA	NA	NA	NA	#VALUE!	#VALUE!	#VALUE!	up-regulated	/	/	/	/	/	transcript36434		gluconeogenesis / glyoxylate cycle.pyruvate dikinase	AT4G15530	(q42910|ppdk_mescr : 326.0) Pyruvate, phosphate dikinase, chloroplast precursor (EC 2.7.9.1) (Pyruvate, orthophosphate dikinase) - Mesembryanthemum crystallinum (Common ice plant) & (at4g15530 : 317.0) Encodes a dual-targeted protein believed to act as a pyruvate, orthophosphate dikinase. These enzymes are normally associated with C4 photosynthesis which does not occur in Arabidopsis. However, PP…	pyruvate orthophosphate dikinase (PPDK); FUNCTIONS IN: kinase activity, pyruvate, phosphate dikinase activity; INVOLVED IN: phosphorylation, response to absence of light; LOCATED IN: cytosol, nucleus, chloroplast stroma, chloroplast; EXPRESSED IN: 22 plant structures; EXPRESSED DURING: 11 growth stages; CONTAINS InterPro DOMAIN/s: PEP-utilising enzyme, mobile domain (InterPro:IPR008279), ATP-gras…
transcript39874	13.71	68.26	16.01	0	2.23523	-2.02564	-4.08831	NA	NA	NA	NA	#VALUE!	#VALUE!	#VALUE!	up-regulated	/	/	/	/	/	transcript39874		lipid metabolism.exotics (steroids, squalene etc).sphingolipids	AT1G14290	(at1g14290 : 164.0) Encodes one of the two redundant sphingoid base hydroxylases (SBH). Involved in sphingolipid trihydroxy long-chain base (4-hydroxysphinganine) biosynthesis. Double mutants of SBHs were dwarfed and not able to progress from vegetative to reproductive growth.; sphingoid base hydroxylase 2 (SBH2); CONTAINS InterPro DOMAIN/s: Fatty acid hydroxylase (InterPro:IPR006694); BEST Arabi…	sphingoid base hydroxylase 2 (SBH2); CONTAINS InterPro DOMAIN/s: Fatty acid hydroxylase (InterPro:IPR006694); BEST Arabidopsis thaliana protein match is: sphingoid base hydroxylase 1 (TAIR:AT1G69640.1); Has 2314 Blast hits to 2272 proteins in 379 species: Archae - 0; Bacteria - 367; Metazoa - 413; Fungi - 680; Plants - 393; Viruses - 3; Other Eukaryotes - 458 (source: NCBI BLink).
transcript8395	0	5.69	0.1	1.37	2.74201	-2.6045	1.10738	NA	NA	NA	NA	#VALUE!	#VALUE!	#VALUE!	up-regulated	/	/	/	/	/	transcript8395		lipid metabolism.exotics (steroids, squalene etc).sphingolipids	AT4G36480	(loc_os03g14800.3 : 674.0) no description available & (at4g36480 : 633.0) Encodes the LCB1 subunit of serine palmitoyltransferase. Together with the LCB2 subunit, forms a functional serine palmitoyltransferase complex, which catalyzes the first reaction of sphingolipid biosynthesis. Knockout of LCB1 was embryo lethal. Partial suppression of LCB1 expression led to smaller plants due to reduced cel…	long-chain base1 (LCB1); FUNCTIONS IN: protein binding, serine C-palmitoyltransferase activity; INVOLVED IN: cell growth, sphingolipid biosynthetic process; LOCATED IN: endoplasmic reticulum; EXPRESSED IN: 20 plant structures; EXPRESSED DURING: 12 growth stages; CONTAINS InterPro DOMAIN/s: Pyridoxal phosphate-dependent transferase, major domain (InterPro:IPR015424), Aminotransferase, class I/clas…
transcript29097	12.98	83.16	36.75	126.6	2.58977	-1.15666	1.75708	NA	NA	NA	NA	#VALUE!	#VALUE!	#VALUE!	up-regulated	/	/	/	/	/	transcript29097		lipid metabolism.exotics (steroids, squalene etc).sphingolipids	AT3G06060	(loc_os02g47350.1 : 226.0) no description available & (at3g06060 : 202.0) NAD(P)-binding Rossmann-fold superfamily protein; FUNCTIONS IN: oxidoreductase activity, binding, catalytic activity; INVOLVED IN: oxidation reduction, metabolic process; LOCATED IN: endomembrane system; EXPRESSED IN: 23 plant structures; EXPRESSED DURING: 15 growth stages; CONTAINS InterPro DOMAIN/s: Short-chain dehydrogen…	NAD(P)-binding Rossmann-fold superfamily protein; FUNCTIONS IN: oxidoreductase activity, binding, catalytic activity; INVOLVED IN: oxidation reduction, metabolic process; LOCATED IN: endomembrane system; EXPRESSED IN: 23 plant structures; EXPRESSED DURING: 15 growth stages; CONTAINS InterPro DOMAIN/s: Short-chain dehydrogenase/reductase, conserved site (InterPro:IPR020904), NAD(P)-binding domain …
transcript9770	0	3.89	2.03	0.64	2.28983	-0.690517	-0.885622	NA	NA	NA	NA	#VALUE!	#VALUE!	#VALUE!	up-regulated	/	/	/	/	/	transcript9770		lipid metabolism.FA desaturation.omega 3 desaturase	AT5G05580	(p48619|fad3c_ricco : 611.0) Omega-3 fatty acid desaturase, chloroplast precursor (EC 1.14.19.-) - Ricinus communis (Castor bean) & (at5g05580 : 610.0) Encodes a temperature sensitive plastidic fatty acid desaturase.; fatty acid desaturase 8 (FAD8); CONTAINS InterPro DOMAIN/s: Protein of unknown function DUF3474 (InterPro:IPR021863), Fatty acid desaturase, type 1 (InterPro:IPR005804); BEST Arabid…	fatty acid desaturase 8 (FAD8); FUNCTIONS IN: omega-3 fatty acid desaturase activity; INVOLVED IN: response to temperature stimulus, fatty acid biosynthetic process; LOCATED IN: chloroplast, chloroplast envelope; CONTAINS InterPro DOMAIN/s: Protein of unknown function DUF3474 (InterPro:IPR021863), Fatty acid desaturase, type 1 (InterPro:IPR005804); BEST Arabidopsis thaliana protein match is: fatt…
transcript2825	0.18	8.53	8.14	2.91	3.01369	-0.060282	-1.22503	NA	NA	NA	NA	#VALUE!	#VALUE!	#VALUE!	up-regulated	/	/	/	/	/	transcript2825		lipid metabolism.FA synthesis and FA elongation.Acetyl CoA Carboxylation.heteromeric Complex.alpha Carboxyltransferase	AT2G38040	(at2g38040 : 606.0) encodes the carboxyltransferase alpha subunit of acetyl-CoA carboxylase, involved in de novo fatty acid biosynthesis; acetyl Co-enzyme a carboxylase carboxyltransferase alpha subunit (CAC3); FUNCTIONS IN: acetyl-CoA carboxylase activity; INVOLVED IN: fatty acid biosynthetic process; LOCATED IN: acetyl-CoA carboxylase complex, chloroplast, membrane, chloroplast envelope; EXPRES…	acetyl Co-enzyme a carboxylase carboxyltransferase alpha subunit (CAC3); FUNCTIONS IN: acetyl-CoA carboxylase activity; INVOLVED IN: fatty acid biosynthetic process; LOCATED IN: acetyl-CoA carboxylase complex, chloroplast stroma, chloroplast, membrane, chloroplast envelope; EXPRESSED IN: 23 plant structures; EXPRESSED DURING: 14 growth stages; CONTAINS InterPro DOMAIN/s: Acetyl-CoA carboxylase, a…
transcript2096	0	5.59	1.89	0	2.72028	-1.18921	-1.53107	100.3	102.7	99.3	97.7	0.0337817	-0.0480943	-0.0231996	up-regulated	/	/	/	/	/	transcript2096		lipid metabolism.lipid degradation.beta-oxidation.acyl CoA DH	AT3G06810	(loc_os07g47820.1 : 1160.0) no description available & (at3g06810 : 1156.0) Encodes a protein with similarity to acyl-CoA dehydrogenases. Mutations in IBR3 render plants resistant to indole-3-butryic acid, a putative storage form of the biologically active auxin IAA (indole-3-acetic acid). IBR3 is hypothesized to carry out the second step in a &#946;-oxidation-like process of IBA metabolism in Ar…	IBA-RESPONSE 3 (IBR3); FUNCTIONS IN: acyl-CoA dehydrogenase activity, oxidoreductase activity; INVOLVED IN: root hair elongation; EXPRESSED IN: 25 plant structures; EXPRESSED DURING: 15 growth stages; CONTAINS InterPro DOMAIN/s: Acyl-CoA oxidase/dehydrogenase, type1/2, C-terminal (InterPro:IPR013764), Acyl-CoA oxidase/dehydrogenase, type 1 (InterPro:IPR006090), Acyl-CoA dehydrogenase/oxidase (Int…
transcript1499	0	2.85	0.88	1.55	1.94486	-1.03413	0.439765	NA	NA	NA	NA	#VALUE!	#VALUE!	#VALUE!	up-regulated	/	/	/	/	/	transcript1499		major CHO metabolism.synthesis.starch.debranching	AT1G03310	(loc_os05g32710.1 : 739.0) no description available & (at1g03310 : 736.0) Encodes a protein with strong similarity to isoamylase (EC:3.2.1.68) however lacks critical residues known to be important for activity. Appears to co localize with ISA1 in the chloroplast isoamylase complex. Mutations in this gene cause the loss of detectable isoamylase activity and the disruption of normal starch structur…	debranching enzyme 1 (DBE1); FUNCTIONS IN: isoamylase activity, alpha-amylase activity; INVOLVED IN: carbohydrate metabolic process, amylopectin biosynthetic process; LOCATED IN: chloroplast; EXPRESSED IN: 22 plant structures; EXPRESSED DURING: 13 growth stages; CONTAINS InterPro DOMAIN/s: Glycoside hydrolase, family 13, N-terminal (InterPro:IPR004193), Immunoglobulin E-set (InterPro:IPR014756), …
transcript1418	0	10.19	5.64	7.03	3.48414	-0.752955	0.274217	NA	NA	NA	NA	#VALUE!	#VALUE!	#VALUE!	up-regulated	/	/	/	/	/	transcript1418		major CHO metabolism.synthesis.starch.starch branching	AT5G03650	(at5g03650 : 1268.0) Encodes starch branching enzyme (E.C.2.4.1.18) similar to SBE2 from maize and rice. Expressed throughout the plant and highest in seedlings and cauline leaves.; starch branching enzyme 2.2 (SBE2.2); FUNCTIONS IN: 1,4-alpha-glucan branching enzyme activity; INVOLVED IN: amylopectin biosynthetic process, starch metabolic process; LOCATED IN: chloroplast, chloroplast stroma; EXP…	starch branching enzyme 2.2 (SBE2.2); FUNCTIONS IN: 1,4-alpha-glucan branching enzyme activity; INVOLVED IN: amylopectin biosynthetic process, starch metabolic process; LOCATED IN: chloroplast, chloroplast stroma; EXPRESSED IN: 25 plant structures; EXPRESSED DURING: 15 growth stages; CONTAINS InterPro DOMAIN/s: Glycoside hydrolase, family 13, N-terminal (InterPro:IPR004193), Immunoglobulin E-set …
transcript16661	1.83	23.07	6.75	10.32	3.08836	-1.63497	0.546606	NA	NA	NA	NA	#VALUE!	#VALUE!	#VALUE!	up-regulated	/	/	/	/	/	transcript16661		major CHO metabolism.synthesis.starch.starch synthase	AT1G32900	(q42857|ssg1_ipoba : 587.0) Granule-bound starch synthase 1, chloroplast precursor (EC 2.4.1.242) (Granule-bound starch synthase I) (GBSS-I) - Ipomoea batatas (Sweet potato) (Batate) & (loc_os07g22930.3 : 565.0) no description available & (at1g32900 : 557.0) UDP-Glycosyltransferase superfamily protein; FUNCTIONS IN: protein binding, transferase activity, transferring glycosyl groups; INVOLVED IN:…	UDP-Glycosyltransferase superfamily protein; FUNCTIONS IN: protein binding, transferase activity, transferring glycosyl groups; INVOLVED IN: biosynthetic process, glucan biosynthetic process; LOCATED IN: chloroplast; EXPRESSED IN: 21 plant structures; EXPRESSED DURING: 13 growth stages; CONTAINS InterPro DOMAIN/s: Glycogen/starch synthases, ADP-glucose type (InterPro:IPR011835), Starch synthase, …
transcript6000	4.08	46.5	10.19	6.77	3.22503	-2.08572	-0.526224	NA	NA	NA	NA	#VALUE!	#VALUE!	#VALUE!	up-regulated	/	/	/	/	/	transcript6000		major CHO metabolism.synthesis.sucrose.SPS	AT1G04920	(p31927|sps_maize : 837.0) Sucrose-phosphate synthase (EC 2.4.1.14) (UDP-glucose-fructose-phosphate glucosyltransferase) - Zea mays (Maize) & (loc_os01g69030.3 : 835.0) no description available & (at1g04920 : 791.0) Encodes a protein with putative sucrose-phosphate synthase activity.; sucrose phosphate synthase 3F (SPS3F); FUNCTIONS IN: sucrose-phosphate synthase activity, transferase activity, t…	sucrose phosphate synthase 3F (SPS3F); FUNCTIONS IN: sucrose-phosphate synthase activity, transferase activity, transferring glycosyl groups; INVOLVED IN: biosynthetic process, sucrose metabolic process; LOCATED IN: cellular_component unknown; EXPRESSED IN: 9 plant structures; EXPRESSED DURING: LP.04 four leaves visible, 4 anthesis, C globular stage, petal differentiation and expansion stage; CON…
transcript20826	0	8.06	9.47	8.12	3.17951	0.208678	-0.199156	NA	NA	NA	NA	#VALUE!	#VALUE!	#VALUE!	up-regulated	/	/	/	/	/	transcript20826		minor CHO metabolism.raffinose family.galactinol synthases.putative	AT1G60470	(at1g60470 : 451.0) galactinol synthase 4 (GolS4); CONTAINS InterPro DOMAIN/s: Glycosyl transferase, family 8 (InterPro:IPR002495); BEST Arabidopsis thaliana protein match is: galactinol synthase 7 (TAIR:AT1G60450.1)	galactinol synthase 4 (GolS4); CONTAINS InterPro DOMAIN/s: Glycosyl transferase, family 8 (InterPro:IPR002495); BEST Arabidopsis thaliana protein match is: galactinol synthase 7 (TAIR:AT1G60450.1); Has 1247 Blast hits to 1246 proteins in 290 species: Archae - 0; Bacteria - 113; Metazoa - 260; Fungi - 270; Plants - 469; Viruses - 69; Other Eukaryotes - 66 (source: NCBI BLink).
transcript11893	0	4.02	2.36	2.53	2.32769	-0.579226	0.071207	NA	NA	NA	NA	#VALUE!	#VALUE!	#VALUE!	up-regulated	/	/	/	/	/	transcript11893		misc.GCN5-related N-acetyltransferase	AT1G18335	(loc_os05g32180.1 : 240.0) no description available & (at1g18335 : 210.0) Acyl-CoA N-acyltransferases (NAT) superfamily protein; FUNCTIONS IN: N-acetyltransferase activity; INVOLVED IN: metabolic process; LOCATED IN: cellular_component unknown; CONTAINS InterPro DOMAIN/s: GCN5-related N-acetyltransferase, C-terminal (InterPro:IPR022610), GCN5-related N-acetyltransferase (InterPro:IPR000182), Acyl…	Acyl-CoA N-acyltransferases (NAT) superfamily protein; FUNCTIONS IN: N-acetyltransferase activity; INVOLVED IN: metabolic process; LOCATED IN: cellular_component unknown; CONTAINS InterPro DOMAIN/s: GCN5-related N-acetyltransferase, C-terminal (InterPro:IPR022610), GCN5-related N-acetyltransferase (InterPro:IPR000182), Acyl-CoA N-acyltransferase (InterPro:IPR016181); Has 35333 Blast hits to 34131…
transcript823	0	4.01	1.66	1.2	2.32481	-0.913384	-0.273923	NA	NA	NA	NA	#VALUE!	#VALUE!	#VALUE!	up-regulated	/	/	/	/	/	transcript823		misc.gluco-, galacto- and mannosidases	AT3G06510	(loc_os11g45710.7 : 542.0) no description available & (at3g06510 : 540.0) Encodes a protein with beta-glucosidase activity, mutants show increased sensitivity to freezing; SENSITIVE TO FREEZING 2 (SFR2); FUNCTIONS IN: beta-glucosidase activity, hydrolase activity, hydrolyzing O-glycosyl compounds; INVOLVED IN: response to freezing; LOCATED IN: chloroplast outer membrane, chloroplast, chloroplast …	SENSITIVE TO FREEZING 2 (SFR2); FUNCTIONS IN: beta-glucosidase activity, hydrolase activity, hydrolyzing O-glycosyl compounds; INVOLVED IN: response to freezing; LOCATED IN: chloroplast outer membrane, chloroplast, chloroplast envelope; EXPRESSED IN: 25 plant structures; EXPRESSED DURING: 15 growth stages; CONTAINS InterPro DOMAIN/s: Glycoside hydrolase, family 1 (InterPro:IPR001360), Glycoside h…
transcript17726	0	16.07	3.75	6.22	4.09339	-1.84546	0.604071	NA	NA	NA	NA	#VALUE!	#VALUE!	#VALUE!	up-regulated	/	/	/	/	/	transcript17726		misc.nitrilases, *nitrile lyases, berberine bridge enzymes, reticuline oxidases, troponine reductases	AT1G08980	(at1g08980 : 385.0) Encodes an enzyme with similarity to bacterial acylamidohydrolases and exhibits indole-3-acetamide amidohydrolase activity in vitro. This enzyme may be involved in the in vivo biosynthesis of indole-acetic acid from indole-3-acetamide, a native metabolite of A. thaliana. It appears to exist as a monomer.; amidase 1 (AMI1); FUNCTIONS IN: amidase activity, hydrolase activity, ac…	amidase 1 (AMI1); FUNCTIONS IN: amidase activity, hydrolase activity, acting on carbon-nitrogen (but not peptide) bonds, indoleacetamide hydrolase activity; INVOLVED IN: indoleacetic acid biosynthetic process; LOCATED IN: cytoplasm; EXPRESSED IN: 25 plant structures; EXPRESSED DURING: 13 growth stages; CONTAINS InterPro DOMAIN/s: Amidase, conserved site (InterPro:IPR020556), Amidase (InterPro:IPR…
transcript20921	0	6.36	0.7	7.68	2.87971	-2.11417	2.35216	NA	NA	NA	NA	#VALUE!	#VALUE!	#VALUE!	up-regulated	/	/	/	/	/	transcript20921		misc.oxidases - copper, flavone etc	AT5G61510	(at5g61510 : 538.0) GroES-like zinc-binding alcohol dehydrogenase family protein; FUNCTIONS IN: oxidoreductase activity, binding, catalytic activity, zinc ion binding; INVOLVED IN: cell differentiation, response to high light intensity; EXPRESSED IN: 22 plant structures; EXPRESSED DURING: 14 growth stages; CONTAINS InterPro DOMAIN/s: GroES-like (InterPro:IPR011032), NAD(P)-binding domain (InterPr…	GroES-like zinc-binding alcohol dehydrogenase family protein; FUNCTIONS IN: oxidoreductase activity, binding, catalytic activity, zinc ion binding; INVOLVED IN: cell differentiation, response to high light intensity; EXPRESSED IN: 22 plant structures; EXPRESSED DURING: 14 growth stages; CONTAINS InterPro DOMAIN/s: GroES-like (InterPro:IPR011032), NAD(P)-binding domain (InterPro:IPR016040), Alcoho…
transcript28413	0	16.48	18.21	20.49	4.12763	0.136152	0.161808	NA	NA	NA	NA	#VALUE!	#VALUE!	#VALUE!	up-regulated	/	/	/	/	/	transcript28413		misc.short chain dehydrogenase/reductase (SDR)	AT3G55290	(at3g55290 : 328.0) NAD(P)-binding Rossmann-fold superfamily protein; FUNCTIONS IN: oxidoreductase activity, binding, catalytic activity; INVOLVED IN: oxidation reduction, metabolic process; LOCATED IN: peroxisome; EXPRESSED IN: leaf; CONTAINS InterPro DOMAIN/s: Short-chain dehydrogenase/reductase, conserved site (InterPro:IPR020904), NAD(P)-binding domain (InterPro:IPR016040), Glucose/ribitol de…	NAD(P)-binding Rossmann-fold superfamily protein; FUNCTIONS IN: oxidoreductase activity, binding, catalytic activity; INVOLVED IN: oxidation reduction, metabolic process; LOCATED IN: peroxisome; EXPRESSED IN: leaf; CONTAINS InterPro DOMAIN/s: Short-chain dehydrogenase/reductase, conserved site (InterPro:IPR020904), NAD(P)-binding domain (InterPro:IPR016040), Glucose/ribitol dehydrogenase (InterPr…
transcript14890	3.73	27.57	28.52	7.68	2.59459	0.0471917	-1.76593	NA	NA	NA	NA	#VALUE!	#VALUE!	#VALUE!	up-regulated	/	/	/	/	/	transcript14890		misc.UDP glucosyl and glucoronyl transferases	AT1G22360	(loc_os04g37820.1 : 540.0) no description available & (at1g22360 : 536.0) UDP-glucosyl transferase 85A2 (UGT85A2); FUNCTIONS IN: UDP-glycosyltransferase activity, transferase activity, transferring glycosyl groups, glucuronosyltransferase activity; INVOLVED IN: metabolic process; LOCATED IN: cellular_component unknown; EXPRESSED IN: 21 plant structures; EXPRESSED DURING: 11 growth stages; CONTAIN…	UDP-glucosyl transferase 85A2 (UGT85A2); FUNCTIONS IN: UDP-glycosyltransferase activity, transferase activity, transferring glycosyl groups, glucuronosyltransferase activity; INVOLVED IN: metabolic process; LOCATED IN: cellular_component unknown; EXPRESSED IN: 21 plant structures; EXPRESSED DURING: 11 growth stages; CONTAINS InterPro DOMAIN/s: UDP-glucuronosyl/UDP-glucosyltransferase (InterPro:IP…
transcript6259	0	3.31	1.16	1.71	2.10769	-0.996657	0.327262	NA	NA	NA	NA	#VALUE!	#VALUE!	#VALUE!	up-regulated	/	/	/	/	/	transcript6259		misc.UDP glucosyl and glucoronyl transferases	AT1G06780	(at1g06780 : 468.0) Encodes a protein with putative galacturonosyltransferase activity.; galacturonosyltransferase 6 (GAUT6); FUNCTIONS IN: polygalacturonate 4-alpha-galacturonosyltransferase activity, transferase activity, transferring glycosyl groups; INVOLVED IN: carbohydrate biosynthetic process; LOCATED IN: endomembrane system; EXPRESSED IN: 24 plant structures; EXPRESSED DURING: 15 growth s…	galacturonosyltransferase 6 (GAUT6); FUNCTIONS IN: polygalacturonate 4-alpha-galacturonosyltransferase activity, transferase activity, transferring glycosyl groups; INVOLVED IN: carbohydrate biosynthetic process; LOCATED IN: endomembrane system; EXPRESSED IN: 24 plant structures; EXPRESSED DURING: 15 growth stages; CONTAINS InterPro DOMAIN/s: Glycosyl transferase, family 8 (InterPro:IPR002495); B…
transcript37024	0.08	39.28	31.64	60.43	5.22096	-0.303423	0.912302	NA	NA	NA	NA	#VALUE!	#VALUE!	#VALUE!	up-regulated	/	/	/	/	/	transcript37024		NA	NA	NA	NA
transcript28	39.26	175.02	70.29	61.59	2.12832	-1.30397	-0.187768	NA	NA	NA	NA	#VALUE!	#VALUE!	#VALUE!	up-regulated	/	/	/	/	/	transcript28		N-metabolism.ammonia metabolism.glutamate synthase.ferredoxin dependent	AT5G04140	(loc_os07g46460.1 : 2697.0) no description available & (q43155|gltb_spiol : 2682.0) Ferredoxin-dependent glutamate synthase, chloroplast (EC 1.4.7.1) (Fd-GOGAT) - Spinacia oleracea (Spinach) & (at5g04140 : 2679.0) Encodes a gene whose sequence is similar to ferredoxin dependent glutamate synthase (Fd-GOGAT). Expression in leaves is induced by light and sucrose. Proposed to be involved in photores…	glutamate synthase 1 (GLU1); FUNCTIONS IN: protein binding, glutamate synthase (ferredoxin) activity; INVOLVED IN: positive regulation of glycine hydroxymethyltransferase activity, response to light stimulus, photorespiration; LOCATED IN: in 6 components; EXPRESSED IN: 26 plant structures; EXPRESSED DURING: 14 growth stages; CONTAINS InterPro DOMAIN/s: Glutamine amidotransferase, class-II (InterP…
transcript38346	22.52	89.71	25.98	26.63	1.94737	-1.74937	0.0343452	NA	NA	NA	NA	#VALUE!	#VALUE!	#VALUE!	up-regulated	/	/	/	/	/	transcript38346		N-metabolism.ammonia metabolism.glutamate synthase.ferredoxin dependent	AT5G04140	(loc_os07g46460.1 : 194.0) no description available & (at5g04140 : 193.0) Encodes a gene whose sequence is similar to ferredoxin dependent glutamate synthase (Fd-GOGAT). Expression in leaves is induced by light and sucrose. Proposed to be involved in photorespiration and nitrogen assimilation.; glutamate synthase 1 (GLU1); FUNCTIONS IN: protein binding, glutamate synthase (ferredoxin) activity; I…	glutamate synthase 1 (GLU1); FUNCTIONS IN: protein binding, glutamate synthase (ferredoxin) activity; INVOLVED IN: positive regulation of glycine hydroxymethyltransferase activity, response to light stimulus, photorespiration; LOCATED IN: in 6 components; EXPRESSED IN: 26 plant structures; EXPRESSED DURING: 14 growth stages; CONTAINS InterPro DOMAIN/s: Glutamine amidotransferase, class-II (InterP…
transcript16099	0	5.47	4.73	0.94	2.69377	-0.175231	-1.56248	NA	NA	NA	NA	#VALUE!	#VALUE!	#VALUE!	up-regulated	/	/	/	/	/	transcript16099		not assigned.no ontology	AT2G46750	(at2g46750 : 432.0) D-arabinono-1,4-lactone oxidase family protein; FUNCTIONS IN: oxidoreductase activity, D-arabinono-1,4-lactone oxidase activity, FAD binding, catalytic activity; INVOLVED IN: oxidation reduction; LOCATED IN: membrane; EXPRESSED IN: hypocotyl, root; CONTAINS InterPro DOMAIN/s: D-arabinono-1,4-lactone oxidase (InterPro:IPR007173), FAD-binding, type 2 (InterPro:IPR016166), Plant-…	D-arabinono-1,4-lactone oxidase family protein; FUNCTIONS IN: oxidoreductase activity, D-arabinono-1,4-lactone oxidase activity, FAD binding, catalytic activity; INVOLVED IN: oxidation reduction; LOCATED IN: membrane; EXPRESSED IN: hypocotyl, root; CONTAINS InterPro DOMAIN/s: D-arabinono-1,4-lactone oxidase (InterPro:IPR007173), FAD-binding, type 2 (InterPro:IPR016166), Plant-specific FAD-depende…
transcript41247	0	15.77	4.54	2.45	4.06781	-1.59792	-0.68329	NA	NA	NA	NA	#VALUE!	#VALUE!	#VALUE!	up-regulated	/	/	/	/	/	transcript41247		not assigned.no ontology	AT5G58770	(loc_os01g63830.1 : 156.0) no description available & (at5g58770 : 154.0) Undecaprenyl pyrophosphate synthetase family protein; FUNCTIONS IN: dehydrodolichyl diphosphate synthase activity; INVOLVED IN: dolichol biosynthetic process; LOCATED IN: chloroplast; EXPRESSED IN: 15 plant structures; EXPRESSED DURING: 9 growth stages; CONTAINS InterPro DOMAIN/s: Di-trans-poly-cis-decaprenylcistransferase-…	Undecaprenyl pyrophosphate synthetase family protein; FUNCTIONS IN: dehydrodolichyl diphosphate synthase activity; INVOLVED IN: dolichol biosynthetic process; LOCATED IN: chloroplast; EXPRESSED IN: 15 plant structures; EXPRESSED DURING: 9 growth stages; CONTAINS InterPro DOMAIN/s: Di-trans-poly-cis-decaprenylcistransferase-like, conserved site (InterPro:IPR018520), Di-trans-poly-cis-decaprenylcis…
transcript2084	0.14	6.88	2.71	1.79	2.78916	-1.08678	-0.411154	NA	NA	NA	NA	#VALUE!	#VALUE!	#VALUE!	up-regulated	/	/	/	/	/	transcript2084		not assigned.no ontology	AT5G43745	(at5g43745 : 899.0) Protein of unknown function (DUF1012); LOCATED IN: chloroplast, chloroplast envelope; EXPRESSED IN: 23 plant structures; EXPRESSED DURING: 13 growth stages; CONTAINS InterPro DOMAIN/s: Protein of unknown function DUF1012 (InterPro:IPR010420); BEST Arabidopsis thaliana protein match is: Protein of unknown function (DUF1012) (TAIR:AT5G02940.1)	Protein of unknown function (DUF1012); LOCATED IN: chloroplast, chloroplast envelope; EXPRESSED IN: 23 plant structures; EXPRESSED DURING: 13 growth stages; CONTAINS InterPro DOMAIN/s: Protein of unknown function DUF1012 (InterPro:IPR010420); BEST Arabidopsis thaliana protein match is: Protein of unknown function (DUF1012) (TAIR:AT5G02940.1); Has 30201 Blast hits to 17322 proteins in 780 species:…
transcript17976	0.71	14.45	13.75	16.36	3.17554	-0.0668919	0.235052	NA	NA	NA	NA	#VALUE!	#VALUE!	#VALUE!	up-regulated	/	/	/	/	/	transcript17976		not assigned.no ontology	AT3G20790	(loc_os09g10820.1 : 461.0) no description available & (at3g20790 : 406.0) NAD(P)-binding Rossmann-fold superfamily protein; FUNCTIONS IN: oxidoreductase activity, binding, catalytic activity; INVOLVED IN: oxidation reduction, metabolic process; EXPRESSED IN: 23 plant structures; EXPRESSED DURING: 15 growth stages; CONTAINS InterPro DOMAIN/s: Oxidoreductase, N-terminal (InterPro:IPR000683), Oxidor…	NAD(P)-binding Rossmann-fold superfamily protein; FUNCTIONS IN: oxidoreductase activity, binding, catalytic activity; INVOLVED IN: oxidation reduction, metabolic process; EXPRESSED IN: 23 plant structures; EXPRESSED DURING: 15 growth stages; CONTAINS InterPro DOMAIN/s: Oxidoreductase, N-terminal (InterPro:IPR000683), Oxidoreductase, C-terminal (InterPro:IPR004104), NAD(P)-binding domain (InterPro…
transcript9326	0	6	2.82	3.66	2.80735	-0.873782	0.286757	NA	NA	NA	NA	#VALUE!	#VALUE!	#VALUE!	up-regulated	/	/	/	/	/	transcript9326		not assigned.no ontology	AT2G01070	(loc_os11g34360.1 : 644.0) no description available & (at2g01070 : 572.0) Lung seven transmembrane receptor family protein; FUNCTIONS IN: molecular_function unknown; INVOLVED IN: biological_process unknown; LOCATED IN: endomembrane system, integral to membrane; EXPRESSED IN: 22 plant structures; EXPRESSED DURING: 13 growth stages; CONTAINS InterPro DOMAIN/s: Transmembrane receptor, eukaryota (Int…	Lung seven transmembrane receptor family protein; FUNCTIONS IN: molecular_function unknown; INVOLVED IN: biological_process unknown; LOCATED IN: endomembrane system, integral to membrane; EXPRESSED IN: 22 plant structures; EXPRESSED DURING: 13 growth stages; CONTAINS InterPro DOMAIN/s: Transmembrane receptor, eukaryota (InterPro:IPR009637); BEST Arabidopsis thaliana protein match is: Lung seven t…
transcript17967	0	9.02	4.67	7.07	3.32481	-0.821462	0.50922	NA	NA	NA	NA	#VALUE!	#VALUE!	#VALUE!	up-regulated	/	/	/	/	/	transcript17967		not assigned.no ontology	AT2G47970	(at2g47970 : 493.0) Nuclear pore localisation protein NPL4; FUNCTIONS IN: molecular_function unknown; INVOLVED IN: biological_process unknown; LOCATED IN: cellular_component unknown; EXPRESSED IN: 23 plant structures; EXPRESSED DURING: 13 growth stages; CONTAINS InterPro DOMAIN/s: NPL4 (InterPro:IPR007717); BEST Arabidopsis thaliana protein match is: NPL4-like protein 1 (TAIR:AT3G63000.1)	Nuclear pore localisation protein NPL4; FUNCTIONS IN: molecular_function unknown; INVOLVED IN: biological_process unknown; LOCATED IN: cellular_component unknown; EXPRESSED IN: 23 plant structures; EXPRESSED DURING: 13 growth stages; CONTAINS InterPro DOMAIN/s: NPL4 (InterPro:IPR007717); BEST Arabidopsis thaliana protein match is: NPL4-like protein 1 (TAIR:AT3G63000.1); Has 392 Blast hits to 392 …
transcript8218	0.03	5.34	6.09	11.35	2.62184	0.161303	0.800654	NA	NA	NA	NA	#VALUE!	#VALUE!	#VALUE!	up-regulated	/	/	/	/	/	transcript8218		not assigned.no ontology	AT1G12570	(loc_os04g48400.1 : 636.0) no description available & (at1g12570 : 622.0) Glucose-methanol-choline (GMC) oxidoreductase family protein; FUNCTIONS IN: aldehyde-lyase activity, oxidoreductase activity, acting on CH-OH group of donors, FAD binding; INVOLVED IN: alcohol metabolic process; LOCATED IN: endomembrane system; EXPRESSED IN: 17 plant structures; EXPRESSED DURING: 9 growth stages; CONTAINS I…	Glucose-methanol-choline (GMC) oxidoreductase family protein; FUNCTIONS IN: aldehyde-lyase activity, oxidoreductase activity, acting on CH-OH group of donors, FAD binding; INVOLVED IN: alcohol metabolic process; LOCATED IN: endomembrane system; EXPRESSED IN: 17 plant structures; EXPRESSED DURING: 9 growth stages; CONTAINS InterPro DOMAIN/s: Glucose-methanol-choline oxidoreductase, N-terminal (Int…
transcript3141	12.67	46.63	26.79	22.93	1.80086	-0.777305	-0.215745	NA	NA	NA	NA	#VALUE!	#VALUE!	#VALUE!	up-regulated	/	/	/	/	/	transcript3141		not assigned.no ontology.ABC1 family protein	AT3G24190	(loc_os02g57160.1 : 1156.0) no description available & (at3g24190 : 1155.0) Protein kinase superfamily protein; FUNCTIONS IN: protein kinase activity, ATP binding; INVOLVED IN: protein amino acid phosphorylation; LOCATED IN: chloroplast; EXPRESSED IN: 22 plant structures; EXPRESSED DURING: 13 growth stages; CONTAINS InterPro DOMAIN/s: ABC-1 (InterPro:IPR004147), Protein kinase, catalytic domain (…	Protein kinase superfamily protein; FUNCTIONS IN: protein kinase activity, ATP binding; INVOLVED IN: protein amino acid phosphorylation; LOCATED IN: chloroplast; EXPRESSED IN: 22 plant structures; EXPRESSED DURING: 13 growth stages; CONTAINS InterPro DOMAIN/s: ABC-1 (InterPro:IPR004147), Protein kinase, catalytic domain (InterPro:IPR000719), Aminoglycoside phosphotransferase (InterPro:IPR002575),…
transcript16905	0	10.76	1.67	4.23	3.55582	-2.13898	0.969971	NA	NA	NA	NA	#VALUE!	#VALUE!	#VALUE!	up-regulated	/	/	/	/	/	transcript16905		not assigned.no ontology.pentatricopeptide (PPR) repeat-containing protein	AT3G24000	(loc_os10g30760.1 : 544.0) no description available & (at3g24000 : 543.0) Tetratricopeptide repeat (TPR)-like superfamily protein; CONTAINS InterPro DOMAIN/s: Pentatricopeptide repeat (InterPro:IPR002885); BEST Arabidopsis thaliana protein match is: Tetratricopeptide repeat (TPR)-like superfamily protein (TAIR:AT3G23330.1)	Tetratricopeptide repeat (TPR)-like superfamily protein; CONTAINS InterPro DOMAIN/s: Pentatricopeptide repeat (InterPro:IPR002885); BEST Arabidopsis thaliana protein match is: Tetratricopeptide repeat (TPR)-like superfamily protein (TAIR:AT3G23330.1); Has 43197 Blast hits to 14383 proteins in 288 species: Archae - 1; Bacteria - 6; Metazoa - 112; Fungi - 144; Plants - 42273; Viruses - 0; Other Euk…
transcript3538	0	5.7	1.76	0.49	2.74416	-1.27949	-0.889356	90.3	102.9	102.8	104.05	0.186509	-0.00138921	0.0172697	up-regulated	/	/	/	/	/	transcript3538		not assigned.unknown	AT3G59780	(at3g59780 : 413.0) Rhodanese/Cell cycle control phosphatase superfamily protein; FUNCTIONS IN: molecular_function unknown; INVOLVED IN: biological_process unknown; LOCATED IN: nucleus, chloroplast; EXPRESSED IN: guard cell; CONTAINS InterPro DOMAIN/s: Rhodanese-like (InterPro:IPR001763); BEST Arabidopsis thaliana protein match is: calcium sensing receptor (TAIR:AT5G23060.1)	Rhodanese/Cell cycle control phosphatase superfamily protein; FUNCTIONS IN: molecular_function unknown; INVOLVED IN: biological_process unknown; LOCATED IN: nucleus, chloroplast; EXPRESSED IN: guard cell; CONTAINS InterPro DOMAIN/s: Rhodanese-like (InterPro:IPR001763); BEST Arabidopsis thaliana protein match is: calcium sensing receptor (TAIR:AT5G23060.1); Has 1153 Blast hits to 413 proteins in 1…
transcript7044	81.96	173.24	138.33	194.52	1.07059	-0.32257	0.48881	98.6	94.45	97.4	109.55	-0.0614005	0.0439131	0.167969	up-regulated	/	/	/	/	/	transcript7044		not assigned.unknown	no hits	no hits & (original description: no original description)
transcript1041	0	10.39	3.54	0	3.5097	-1.327	-2.18269	NA	NA	NA	NA	#VALUE!	#VALUE!	#VALUE!	up-regulated	/	/	/	/	/	transcript1041		not assigned.unknown	AT3G24180	(loc_os10g33420.1 : 1390.0) no description available & (at3g24180 : 1345.0) Beta-glucosidase, GBA2 type family protein; FUNCTIONS IN: glucosylceramidase activity, catalytic activity; INVOLVED IN: glucosylceramide catabolic process, sphingolipid metabolic process; LOCATED IN: plasma membrane; EXPRESSED IN: 25 plant structures; EXPRESSED DURING: 15 growth stages; CONTAINS InterPro DOMAIN/s: Glucosy…	Beta-glucosidase, GBA2 type family protein; FUNCTIONS IN: glucosylceramidase activity, catalytic activity; INVOLVED IN: glucosylceramide catabolic process, sphingolipid metabolic process; LOCATED IN: plasma membrane; EXPRESSED IN: 25 plant structures; EXPRESSED DURING: 15 growth stages; CONTAINS InterPro DOMAIN/s: Glucosylceramidase (InterPro:IPR006775), Six-hairpin glycosidase-like (InterPro:IPR…
transcript28966	0	11.9	2.77	0	3.6893	-1.77473	-1.91456	NA	NA	NA	NA	#VALUE!	#VALUE!	#VALUE!	up-regulated	/	/	/	/	/	transcript28966		not assigned.unknown	no hits	no hits & (original description: no original description)
transcript11279	2.46	23.23	26.69	12.07	2.80795	0.192571	-1.08311	NA	NA	NA	NA	#VALUE!	#VALUE!	#VALUE!	up-regulated	/	/	/	/	/	transcript11279		not assigned.unknown	AT5G50420	(loc_os07g38490.1 : 616.0) no description available & (at5g50420 : 582.0) O-fucosyltransferase family protein; CONTAINS InterPro DOMAIN/s: GDP-fucose protein O-fucosyltransferase (InterPro:IPR019378); BEST Arabidopsis thaliana protein match is: O-fucosyltransferase family protein (TAIR:AT1G17270.1)	O-fucosyltransferase family protein; CONTAINS InterPro DOMAIN/s: GDP-fucose protein O-fucosyltransferase (InterPro:IPR019378); BEST Arabidopsis thaliana protein match is: O-fucosyltransferase family protein (TAIR:AT1G17270.1); Has 1807 Blast hits to 1807 proteins in 277 species: Archae - 0; Bacteria - 0; Metazoa - 736; Fungi - 347; Plants - 385; Viruses - 0; Other Eukaryotes - 339 (source: NCBI B…
transcript1000	0	5.71	2.33	1.12	2.74631	-1.01079	-0.651458	NA	NA	NA	NA	#VALUE!	#VALUE!	#VALUE!	up-regulated	/	/	/	/	/	transcript1000		not assigned.unknown	AT3G06670	(loc_os01g23590.1 : 863.0) no description available & (at3g06670 : 832.0) binding; FUNCTIONS IN: binding; INVOLVED IN: biological_process unknown; LOCATED IN: cellular_component unknown; EXPRESSED IN: 23 plant structures; EXPRESSED DURING: 13 growth stages; CONTAINS InterPro DOMAIN/s: Armadillo-type fold (InterPro:IPR016024), Protein of unknown function DUF625 (InterPro:IPR006887); BEST Arabidops…	binding; FUNCTIONS IN: binding; INVOLVED IN: biological_process unknown; LOCATED IN: cellular_component unknown; EXPRESSED IN: 23 plant structures; EXPRESSED DURING: 13 growth stages; CONTAINS InterPro DOMAIN/s: Armadillo-type fold (InterPro:IPR016024), Protein of unknown function DUF625 (InterPro:IPR006887); BEST Arabidopsis thaliana protein match is: unknown protein (TAIR:AT5G49390.1); Has 3148…
transcript39954	0	64.01	21.61	15.21	6.02259	-1.5237	-0.480077	NA	NA	NA	NA	#VALUE!	#VALUE!	#VALUE!	up-regulated	/	/	/	/	/	transcript39954		not assigned.unknown	no hits	no hits & (original description: no original description)
transcript2602	0	9.76	13.64	10.66	3.42761	0.444237	-0.328348	NA	NA	NA	NA	#VALUE!	#VALUE!	#VALUE!	up-regulated	/	/	/	/	/	transcript2602		not assigned.unknown	AT2G32240	(at2g32240 : 109.0) FUNCTIONS IN: molecular_function unknown; INVOLVED IN: response to cadmium ion; LOCATED IN: plasma membrane; EXPRESSED IN: 25 plant structures; EXPRESSED DURING: 13 growth stages; CONTAINS InterPro DOMAIN/s: Prefoldin (InterPro:IPR009053); BEST Arabidopsis thaliana protein match is: unknown protein (TAIR:AT1G05320.3)	FUNCTIONS IN: molecular_function unknown; INVOLVED IN: response to cadmium ion; LOCATED IN: plasma membrane; EXPRESSED IN: 25 plant structures; EXPRESSED DURING: 13 growth stages; CONTAINS InterPro DOMAIN/s: Prefoldin (InterPro:IPR009053); BEST Arabidopsis thaliana protein match is: unknown protein (TAIR:AT1G05320.3); Has 470429 Blast hits to 168274 proteins in 4282 species: Archae - 6896; Bacter…
transcript35243	12.43	70.99	43.34	42.13	2.42234	-0.699188	-0.0399171	NA	NA	NA	NA	#VALUE!	#VALUE!	#VALUE!	up-regulated	/	/	/	/	/	transcript35243		not assigned.unknown	AT1G54520	(loc_os03g48920.1 : 328.0) no description available & (at1g54520 : 307.0) unknown protein; FUNCTIONS IN: molecular_function unknown; INVOLVED IN: biological_process unknown; LOCATED IN: chloroplast; EXPRESSED IN: 24 plant structures; EXPRESSED DURING: 15 growth stages; CONTAINS InterPro DOMAIN/s: Protein of unknown function DUF1517 (InterPro:IPR010903)	unknown protein; FUNCTIONS IN: molecular_function unknown; INVOLVED IN: biological_process unknown; LOCATED IN: chloroplast; EXPRESSED IN: 24 plant structures; EXPRESSED DURING: 15 growth stages; CONTAINS InterPro DOMAIN/s: Protein of unknown function DUF1517 (InterPro:IPR010903); Has 276 Blast hits to 275 proteins in 83 species: Archae - 0; Bacteria - 108; Metazoa - 6; Fungi - 0; Plants - 113; V…
transcript33440	0	12.13	0.02	0	3.7148	-3.68623	-0.0285692	NA	NA	NA	NA	#VALUE!	#VALUE!	#VALUE!	up-regulated	/	/	/	/	/	transcript33440		not assigned.unknown	no hits	no hits & (original description: no original description)
transcript20666	0	13.27	12.46	14.75	3.83491	-0.0843069	0.226673	NA	NA	NA	NA	#VALUE!	#VALUE!	#VALUE!	up-regulated	/	/	/	/	/	transcript20666		not assigned.unknown	AT3G57990	(at3g57990 : 185.0) unknown protein	unknown protein; Has 1497 Blast hits to 1323 proteins in 52 species: Archae - 0; Bacteria - 4; Metazoa - 23; Fungi - 34; Plants - 61; Viruses - 0; Other Eukaryotes - 1375 (source: NCBI BLink).
transcript8375	0	12.61	3.23	3.95	3.7666	-1.68594	0.226771	NA	NA	NA	NA	#VALUE!	#VALUE!	#VALUE!	up-regulated	/	/	/	/	/	transcript8375		not assigned.unknown	AT3G50780	(loc_os03g55950.4 : 592.0) no description available & (at3g50780 : 495.0) BEST Arabidopsis thaliana protein match is: BTB/POZ domain-containing protein (TAIR:AT1G63850.1)	BEST Arabidopsis thaliana protein match is: BTB/POZ domain-containing protein (TAIR:AT1G63850.1); Has 298 Blast hits to 298 proteins in 22 species: Archae - 0; Bacteria - 0; Metazoa - 10; Fungi - 0; Plants - 287; Viruses - 0; Other Eukaryotes - 1 (source: NCBI BLink).
transcript32712	160.11	361.58	232.57	279.17	1.17025	-0.634444	0.262447	NA	NA	NA	NA	#VALUE!	#VALUE!	#VALUE!	up-regulated	/	/	/	/	/	transcript32712		not assigned.unknown	no hits	no hits & (original description: no original description)
transcript7928	0	7.35	8.71	11.31	3.06178	0.217695	0.342288	NA	NA	NA	NA	#VALUE!	#VALUE!	#VALUE!	up-regulated	/	/	/	/	/	transcript7928		not assigned.unknown	no hits	no hits & (original description: no original description)
transcript39613	0.03	28.79	27.8	38.3	4.85411	-0.0487593	0.448461	NA	NA	NA	NA	#VALUE!	#VALUE!	#VALUE!	up-regulated	/	/	/	/	/	transcript39613		not assigned.unknown	no hits	no hits & (original description: no original description)
transcript8585	0	8.13	1.53	2.57	3.19061	-1.85148	0.496787	NA	NA	NA	NA	#VALUE!	#VALUE!	#VALUE!	up-regulated	/	/	/	/	/	transcript8585		not assigned.unknown	AT3G12150	(loc_os02g10160.1 : 195.0) no description available & (at3g12150 : 184.0) unknown protein; CONTAINS InterPro DOMAIN/s: Protein of unknown function DUF2048 (InterPro:IPR019149)	unknown protein; CONTAINS InterPro DOMAIN/s: Protein of unknown function DUF2048 (InterPro:IPR019149); Has 421 Blast hits to 334 proteins in 155 species: Archae - 2; Bacteria - 147; Metazoa - 215; Fungi - 0; Plants - 43; Viruses - 0; Other Eukaryotes - 14 (source: NCBI BLink).
transcript6853	0	4.42	1.92	8.02	2.43829	-0.892324	1.62716	NA	NA	NA	NA	#VALUE!	#VALUE!	#VALUE!	up-regulated	/	/	/	/	/	transcript6853		not assigned.unknown	no hits	no hits & (original description: no original description)
transcript21231	0.7	15.11	5.99	25.57	3.24435	-1.20459	1.92643	NA	NA	NA	NA	#VALUE!	#VALUE!	#VALUE!	up-regulated	/	/	/	/	/	transcript21231		not assigned.unknown	no hits	no hits & (original description: no original description)
transcript35874	0	18.08	3.87	27.11	4.25399	-1.97007	2.52909	NA	NA	NA	NA	#VALUE!	#VALUE!	#VALUE!	up-regulated	/	/	/	/	/	transcript35874		not assigned.unknown	no hits	no hits & (original description: no original description)
transcript6400	0	4.33	1.8	2.19	2.41414	-0.928709	0.18813	NA	NA	NA	NA	#VALUE!	#VALUE!	#VALUE!	up-regulated	/	/	/	/	/	transcript6400		nucleotide metabolism.salvage	AT1G72040	(loc_os01g65350.1 : 650.0) no description available & (at1g72040 : 638.0) P-loop containing nucleoside triphosphate hydrolases superfamily protein; FUNCTIONS IN: phosphotransferase activity, alcohol group as acceptor, ATP binding; INVOLVED IN: nucleobase, nucleoside, nucleotide and nucleic acid metabolic process; LOCATED IN: nucleus; EXPRESSED IN: 23 plant structures; EXPRESSED DURING: 13 growth …	P-loop containing nucleoside triphosphate hydrolases superfamily protein; FUNCTIONS IN: phosphotransferase activity, alcohol group as acceptor, ATP binding; INVOLVED IN: nucleobase, nucleoside, nucleotide and nucleic acid metabolic process; LOCATED IN: nucleus; EXPRESSED IN: 23 plant structures; EXPRESSED DURING: 13 growth stages; CONTAINS InterPro DOMAIN/s: Deoxynucleoside kinase (InterPro:IPR00…
transcript12120	19.96	66.2	28.71	13	1.68082	-1.17751	-1.08552	NA	NA	NA	NA	#VALUE!	#VALUE!	#VALUE!	up-regulated	/	/	/	/	/	transcript12120		polyamine metabolism.degradation.polyamin oxidase	AT5G13700	(o64411|pao_maize : 600.0) Polyamine oxidase precursor (EC 1.5.3.11) - Zea mays (Maize) & (loc_os09g20284.1 : 564.0) no description available & (at5g13700 : 433.0) Encodes a protein with polyamine oxidase activity. The mRNA of this gene is only expressed in very low amounts in the organs where it was detected (light-grown plants).; polyamine oxidase 1 (PAO1); FUNCTIONS IN: FAD binding, polyamine …	polyamine oxidase 1 (PAO1); FUNCTIONS IN: FAD binding, polyamine oxidase activity; INVOLVED IN: oxidation reduction; LOCATED IN: endomembrane system; EXPRESSED IN: 12 plant structures; EXPRESSED DURING: L mature pollen stage, M germinated pollen stage, 4 anthesis, petal differentiation and expansion stage; CONTAINS InterPro DOMAIN/s: Amine oxidase (InterPro:IPR002937), Flavin-containing amine oxi…
transcript26842	0	10.31	5.39	4.21	3.49953	-0.823711	-0.294533	NA	NA	NA	NA	#VALUE!	#VALUE!	#VALUE!	up-regulated	/	/	/	/	/	transcript26842		protein.degradation	AT4G22150	(at4g22150 : 275.0) Arabidopsis thaliana CDC48-interacting UBX-domain protein (PUX3); plant UBX domain-containing protein 3 (PUX3); INVOLVED IN: biological_process unknown; EXPRESSED IN: 24 plant structures; EXPRESSED DURING: 13 growth stages; CONTAINS InterPro DOMAIN/s: UBX (InterPro:IPR001012), SEP domain (InterPro:IPR012989); BEST Arabidopsis thaliana protein match is: plant UBX domain contain…	plant UBX domain-containing protein 3 (PUX3); INVOLVED IN: biological_process unknown; EXPRESSED IN: 24 plant structures; EXPRESSED DURING: 13 growth stages; CONTAINS InterPro DOMAIN/s: UBX (InterPro:IPR001012), SEP domain (InterPro:IPR012989); BEST Arabidopsis thaliana protein match is: plant UBX domain containing protein 4 (TAIR:AT4G04210.1); Has 30201 Blast hits to 17322 proteins in 780 specie…
transcript10381	0.3	12.41	6.63	10.92	3.36673	-0.813554	0.643629	NA	NA	NA	NA	#VALUE!	#VALUE!	#VALUE!	up-regulated	/	/	/	/	/	transcript10381		protein.degradation	AT1G06870	(loc_os09g28000.1 : 285.0) no description available & (at1g06870 : 248.0) Peptidase S24/S26A/S26B/S26C family protein; FUNCTIONS IN: serine-type peptidase activity, peptidase activity; INVOLVED IN: proteolysis; LOCATED IN: integral to membrane, membrane; EXPRESSED IN: male gametophyte, pollen tube; EXPRESSED DURING: L mature pollen stage; CONTAINS InterPro DOMAIN/s: Peptidase S24/S26A/S26B/S26C, …	Peptidase S24/S26A/S26B/S26C family protein; FUNCTIONS IN: serine-type peptidase activity, peptidase activity; INVOLVED IN: proteolysis; LOCATED IN: integral to membrane, membrane; EXPRESSED IN: male gametophyte, pollen tube; EXPRESSED DURING: L mature pollen stage; CONTAINS InterPro DOMAIN/s: Peptidase S24/S26A/S26B/S26C, beta-ribbon domain (InterPro:IPR011056), Peptidase S24/S26A/S26B/S26C (Int…
transcript15285	0.39	44.01	19.43	64.62	5.01709	-1.13956	1.68345	NA	NA	NA	NA	#VALUE!	#VALUE!	#VALUE!	up-regulated	/	/	/	/	/	transcript15285		protein.degradation	AT3G51800	(loc_os05g28280.1 : 582.0) no description available & (at3g51800 : 533.0) putative nuclear DNA-binding protein G2p (AtG2) mRNA,; ATG2; FUNCTIONS IN: metalloexopeptidase activity, aminopeptidase activity; INVOLVED IN: proteolysis, cellular process; EXPRESSED IN: 22 plant structures; EXPRESSED DURING: 13 growth stages; CONTAINS InterPro DOMAIN/s: Peptidase M24, structural domain (InterPro:IPR000994…	ATG2; FUNCTIONS IN: metalloexopeptidase activity, aminopeptidase activity; INVOLVED IN: proteolysis, cellular process; LOCATED IN: nucleolus, plasma membrane; EXPRESSED IN: 23 plant structures; EXPRESSED DURING: 14 growth stages; CONTAINS InterPro DOMAIN/s: Peptidase M24, structural domain (InterPro:IPR000994), Proliferation-associated protein 1 (InterPro:IPR004545), Peptidase M24, methionine ami…
transcript13282	0	5.05	0.29	5.33	2.59694	-2.22956	2.29483	NA	NA	NA	NA	#VALUE!	#VALUE!	#VALUE!	up-regulated	/	/	/	/	/	transcript13282		protein.degradation.serine protease	AT2G22920	(loc_os10g01110.1 : 415.0) no description available & (at2g22920 : 410.0) serine carboxypeptidase-like 12 (SCPL12); FUNCTIONS IN: serine-type carboxypeptidase activity; INVOLVED IN: proteolysis; EXPRESSED IN: inflorescence meristem, hypocotyl, root, flower; EXPRESSED DURING: petal differentiation and expansion stage; CONTAINS InterPro DOMAIN/s: Peptidase S10, serine carboxypeptidase (InterPro:IPR…	serine carboxypeptidase-like 12 (SCPL12); FUNCTIONS IN: serine-type carboxypeptidase activity; INVOLVED IN: proteolysis; LOCATED IN: plant-type cell wall; EXPRESSED IN: stem, inflorescence meristem, hypocotyl, root, flower; EXPRESSED DURING: petal differentiation and expansion stage; CONTAINS InterPro DOMAIN/s: Peptidase S10, serine carboxypeptidase (InterPro:IPR001563); BEST Arabidopsis thaliana…
transcript2753	0	3.45	1.85	0.91	2.15381	-0.642843	-0.577389	NA	NA	NA	NA	#VALUE!	#VALUE!	#VALUE!	up-regulated	/	/	/	/	/	transcript2753		protein.degradation.subtilases	AT4G30020	(loc_os06g48650.2 : 1120.0) no description available & (at4g30020 : 1082.0) PA-domain containing subtilase family protein; FUNCTIONS IN: identical protein binding, serine-type endopeptidase activity; INVOLVED IN: proteolysis, negative regulation of catalytic activity; LOCATED IN: endomembrane system, cell wall, membrane; EXPRESSED IN: 20 plant structures; EXPRESSED DURING: 13 growth stages; CONTA…	PA-domain containing subtilase family protein; FUNCTIONS IN: identical protein binding, serine-type endopeptidase activity; INVOLVED IN: proteolysis, negative regulation of catalytic activity; LOCATED IN: endomembrane system, cell wall, membrane; EXPRESSED IN: 20 plant structures; EXPRESSED DURING: 13 growth stages; CONTAINS InterPro DOMAIN/s: Protease-associated PA (InterPro:IPR003137), Proteina…
transcript421	4.71	22.85	15.43	24.89	2.06243	-0.537657	0.656062	NA	NA	NA	NA	#VALUE!	#VALUE!	#VALUE!	up-regulated	/	/	/	/	/	transcript421		protein.degradation.ubiquitin.E3.HECT	AT3G17205	(at3g17205 : 1186.0) ubiquitin protein ligase 6 (UPL6); CONTAINS InterPro DOMAIN/s: HECT (InterPro:IPR000569), IQ calmodulin-binding region (InterPro:IPR000048); BEST Arabidopsis thaliana protein match is: ubiquitin-protein ligase 7 (TAIR:AT3G53090.2). & (loc_os05g06690.2 : 1140.0) no description available (original description: no original description)	ubiquitin protein ligase 6 (UPL6); CONTAINS InterPro DOMAIN/s: HECT (InterPro:IPR000569), IQ calmodulin-binding region (InterPro:IPR000048); BEST Arabidopsis thaliana protein match is: ubiquitin-protein ligase 7 (TAIR:AT3G53090.2); Has 4447 Blast hits to 4367 proteins in 248 species: Archae - 0; Bacteria - 0; Metazoa - 2469; Fungi - 809; Plants - 361; Viruses - 0; Other Eukaryotes - 808 (source: …
transcript22736	0	7.77	5.28	9.18	3.13258	-0.481812	0.696901	NA	NA	NA	NA	#VALUE!	#VALUE!	#VALUE!	up-regulated	/	/	/	/	/	transcript22736		protein.degradation.ubiquitin.E3.RING	AT5G22000	(loc_os11g36430.5 : 229.0) no description available & (at5g22000 : 207.0) encodes a RING-type E3 ubiquitin ligase implicated in gametogenesis. Double mutant analyses with RHF1a suggests that RHF2a may be involved in targetting ICK4KRP6 for degradation following meiosis in order to allow the mitoses associated with megagametogenesis and microgametogenesis to occur. RHF2a is expressed in all four f…	RING-H2 group F2A (RHF2A); FUNCTIONS IN: zinc ion binding; INVOLVED IN: regulation of cell cycle, proteolysis involved in cellular protein catabolic process, megagametogenesis, microgametogenesis; LOCATED IN: plasma membrane; EXPRESSED IN: 25 plant structures; EXPRESSED DURING: 15 growth stages; CONTAINS InterPro DOMAIN/s: Zinc finger, RING-type (InterPro:IPR001841), Zinc finger, C3HC4 RING-type …
transcript13052	0	5.47	6.43	3.86	2.69377	0.199596	-0.612406	NA	NA	NA	NA	#VALUE!	#VALUE!	#VALUE!	up-regulated	/	/	/	/	/	transcript13052		protein.folding	AT3G01480	(loc_os08g29370.1 : 405.0) no description available & (o49939|tlp40_spiol : 401.0) Peptidyl-prolyl cis-trans isomerase, chloroplast precursor (EC 5.2.1.8) (40 kDa thylakoid lumen PPIase) (40 kDa thylakoid lumen rotamase) - Spinacia oleracea (Spinach) & (at3g01480 : 397.0) Encodes a chloroplast cyclophilin functioning in the assembly and maintenance of photosystem II (PSII) supercomplexes.; cyclop…	cyclophilin 38 (CYP38); FUNCTIONS IN: peptidyl-prolyl cis-trans isomerase activity; INVOLVED IN: protein folding, photosystem II assembly, photosystem II stabilization, defense response to bacterium; LOCATED IN: in 6 components; EXPRESSED IN: 25 plant structures; EXPRESSED DURING: 14 growth stages; CONTAINS InterPro DOMAIN/s: Cyclophilin-like (InterPro:IPR015891), Peptidyl-prolyl cis-trans isomer…
transcript1788	0	3.29	1.34	0.5	2.10098	-0.874469	-0.641546	NA	NA	NA	NA	#VALUE!	#VALUE!	#VALUE!	up-regulated	/	/	/	/	/	transcript1788		protein.postranslational modification	AT3G58640	(loc_os01g48330.1 : 978.0) no description available & (at3g58640 : 911.0) Mitogen activated protein kinase kinase kinase-related; FUNCTIONS IN: protein serine/threonine kinase activity, protein kinase activity, kinase activity, ATP binding; INVOLVED IN: protein amino acid phosphorylation; LOCATED IN: cellular_component unknown; EXPRESSED IN: 23 plant structures; EXPRESSED DURING: 13 growth stages…	Mitogen activated protein kinase kinase kinase-related; FUNCTIONS IN: protein serine/threonine kinase activity, protein kinase activity, kinase activity, ATP binding; INVOLVED IN: protein amino acid phosphorylation; LOCATED IN: cellular_component unknown; EXPRESSED IN: 23 plant structures; EXPRESSED DURING: 13 growth stages; CONTAINS InterPro DOMAIN/s: Protein kinase, ATP binding site (InterPro:I…
transcript6581	0	3.89	4.25	3.77	2.28983	0.102483	-0.138328	NA	NA	NA	NA	#VALUE!	#VALUE!	#VALUE!	up-regulated	/	/	/	/	/	transcript6581		protein.postranslational modification	AT3G25800	(loc_os09g07510.2 : 1049.0) no description available & (at3g25800 : 1044.0) one of three genes encoding the protein phosphatase 2A regulatory subunit; protein phosphatase 2A subunit A2 (PP2AA2); FUNCTIONS IN: protein phosphatase type 2A regulator activity; INVOLVED IN: response to cadmium ion, regulation of phosphorylation; LOCATED IN: plasma membrane; EXPRESSED IN: 25 plant structures; EXPRESSED…	protein phosphatase 2A subunit A2 (PP2AA2); FUNCTIONS IN: protein phosphatase type 2A regulator activity; INVOLVED IN: response to cadmium ion, regulation of phosphorylation; LOCATED IN: plasma membrane; EXPRESSED IN: 25 plant structures; EXPRESSED DURING: 15 growth stages; CONTAINS InterPro DOMAIN/s: HEAT (InterPro:IPR000357), Armadillo-like helical (InterPro:IPR011989), HEAT, type 2 (InterPro:I…
transcript2838	4.1	20.95	15.17	15.23	2.10565	-0.440901	0.00534332	NA	NA	NA	NA	#VALUE!	#VALUE!	#VALUE!	up-regulated	/	/	/	/	/	transcript2838		protein.postranslational modification	AT2G19130	(loc_os04g56080.1 : 614.0) no description available & (p17801|kpro_maize : 561.0) Putative receptor protein kinase ZmPK1 precursor (EC 2.7.11.1) - Zea mays (Maize) & (at2g19130 : 354.0) S-locus lectin protein kinase family protein; FUNCTIONS IN: protein serine/threonine kinase activity, sugar binding, protein kinase activity, ATP binding; INVOLVED IN: protein amino acid phosphorylation, recogniti…	S-locus lectin protein kinase family protein; FUNCTIONS IN: protein serine/threonine kinase activity, sugar binding, protein kinase activity, ATP binding; INVOLVED IN: protein amino acid phosphorylation, recognition of pollen; LOCATED IN: endomembrane system; EXPRESSED IN: 19 plant structures; EXPRESSED DURING: 13 growth stages; CONTAINS InterPro DOMAIN/s: Curculin-like (mannose-binding) lectin (…
transcript14180	51.02	119.67	105.47	114.53	1.21393	-0.18062	0.117821	NA	NA	NA	NA	#VALUE!	#VALUE!	#VALUE!	up-regulated	/	/	/	/	/	transcript14180		protein.postranslational modification	AT5G14640	(at5g14640 : 764.0) shaggy-like kinase 13 (SK13); FUNCTIONS IN: protein serine/threonine kinase activity, protein kinase activity, ATP binding; INVOLVED IN: response to salt stress, hyperosmotic response; LOCATED IN: cytosol; EXPRESSED IN: 24 plant structures; EXPRESSED DURING: 13 growth stages; CONTAINS InterPro DOMAIN/s: Protein kinase, ATP binding site (InterPro:IPR017441), Protein kinase, cat…	shaggy-like kinase 13 (SK13); FUNCTIONS IN: protein serine/threonine kinase activity, protein kinase activity, ATP binding; INVOLVED IN: response to salt stress, hyperosmotic response; LOCATED IN: cytosol; EXPRESSED IN: 24 plant structures; EXPRESSED DURING: 13 growth stages; CONTAINS InterPro DOMAIN/s: Protein kinase, ATP binding site (InterPro:IPR017441), Protein kinase, catalytic domain (Inter…
transcript3254	0	11.38	3.94	4.45	3.62994	-1.32543	0.141745	NA	NA	NA	NA	#VALUE!	#VALUE!	#VALUE!	up-regulated	/	/	/	/	/	transcript3254		protein.postranslational modification	AT1G53050	(loc_os01g10430.1 : 702.0) no description available & (at1g53050 : 686.0) Protein kinase superfamily protein; FUNCTIONS IN: protein serine/threonine kinase activity, protein kinase activity, kinase activity, ATP binding; INVOLVED IN: protein amino acid phosphorylation, N-terminal protein myristoylation; LOCATED IN: plasma membrane; EXPRESSED IN: 24 plant structures; EXPRESSED DURING: 13 growth st…	Protein kinase superfamily protein; FUNCTIONS IN: protein serine/threonine kinase activity, protein kinase activity, kinase activity, ATP binding; INVOLVED IN: protein amino acid phosphorylation, N-terminal protein myristoylation; LOCATED IN: plasma membrane; EXPRESSED IN: 24 plant structures; EXPRESSED DURING: 13 growth stages; CONTAINS InterPro DOMAIN/s: Protein kinase, ATP binding site (InterP…
transcript1404	0	11.69	8.17	13.83	3.66562	-0.468698	0.693525	NA	NA	NA	NA	#VALUE!	#VALUE!	#VALUE!	up-regulated	/	/	/	/	/	transcript1404		protein.postranslational modification	AT4G03080	(q60ex6|bsl1_orysa : 736.0) Serine/threonine protein phosphatase BSL1 homolog (EC 3.1.3.16) (BSU1-like protein 1 homolog) - Oryza sativa (Rice) & (loc_os05g05240.1 : 736.0) no description available & (at4g03080 : 719.0) BRI1 suppressor 1 (BSU1)-like 1 (BSL1); FUNCTIONS IN: protein binding, protein serine/threonine phosphatase activity; LOCATED IN: plasma membrane; EXPRESSED IN: 23 plant structure…	BRI1 suppressor 1 (BSU1)-like 1 (BSL1); FUNCTIONS IN: protein binding, protein serine/threonine phosphatase activity; LOCATED IN: plasma membrane; EXPRESSED IN: 23 plant structures; EXPRESSED DURING: 13 growth stages; CONTAINS InterPro DOMAIN/s: Serine/threonine protein phosphatase, BSU1 (InterPro:IPR012391), Metallophosphoesterase (InterPro:IPR004843), Galactose oxidase/kelch, beta-propeller (In…
transcript4225	0	6.63	1.99	5.51	2.93168	-1.35154	1.12251	NA	NA	NA	NA	#VALUE!	#VALUE!	#VALUE!	up-regulated	/	/	/	/	/	transcript4225		protein.postranslational modification	AT1G09020	(loc_os03g63940.1 : 679.0) no description available & (at1g09020 : 674.0) putative activator subunit of SNF1-related protein kinase; homolog of yeast sucrose nonfermenting 4 (SNF4); CONTAINS InterPro DOMAIN/s: Cystathionine beta-synthase, core (InterPro:IPR000644); BEST Arabidopsis thaliana protein match is: 5-AMP-activated protein kinase-related (TAIR:AT1G27070.1)	homolog of yeast sucrose nonfermenting 4 (SNF4); CONTAINS InterPro DOMAIN/s: Cystathionine beta-synthase, core (InterPro:IPR000644); BEST Arabidopsis thaliana protein match is: 5-AMP-activated protein kinase-related (TAIR:AT1G27070.1); Has 1379 Blast hits to 1368 proteins in 272 species: Archae - 14; Bacteria - 104; Metazoa - 613; Fungi - 295; Plants - 229; Viruses - 0; Other Eukaryotes - 124 (so…
transcript8234	0	5.3	3.64	9.63	2.65535	-0.441227	1.19594	NA	NA	NA	NA	#VALUE!	#VALUE!	#VALUE!	up-regulated	/	/	/	/	/	transcript8234		protein.postranslational modification	AT3G09880	(at3g09880 : 617.0) Encodes B regulatory subunit of PP2A (AtBbeta).; ATB BETA; FUNCTIONS IN: protein phosphatase type 2A regulator activity; INVOLVED IN: signal transduction; LOCATED IN: protein phosphatase type 2A complex; EXPRESSED IN: 22 plant structures; EXPRESSED DURING: 15 growth stages; CONTAINS InterPro DOMAIN/s: Protein phosphatase 2A, regulatory B subunit, B56 (InterPro:IPR002554); BEST…	ATB BETA; FUNCTIONS IN: protein phosphatase type 2A regulator activity; INVOLVED IN: signal transduction; LOCATED IN: protein phosphatase type 2A complex; EXPRESSED IN: 22 plant structures; EXPRESSED DURING: 15 growth stages; CONTAINS InterPro DOMAIN/s: Protein phosphatase 2A, regulatory B subunit, B56 (InterPro:IPR002554); BEST Arabidopsis thaliana protein match is: Protein phosphatase 2A regula…
transcript13032	0	7.66	3.88	14.65	3.11437	-0.827486	1.68121	NA	NA	NA	NA	#VALUE!	#VALUE!	#VALUE!	up-regulated	/	/	/	/	/	transcript13032		protein.postranslational modification	AT4G38470	(loc_os09g37230.1 : 656.0) no description available & (at4g38470 : 629.0) ACT-like protein tyrosine kinase family protein; FUNCTIONS IN: protein serine/threonine/tyrosine kinase activity, protein kinase activity; INVOLVED IN: protein amino acid phosphorylation, metabolic process; LOCATED IN: cytosol; EXPRESSED IN: 25 plant structures; EXPRESSED DURING: 15 growth stages; CONTAINS InterPro DOMAIN/s…	ACT-like protein tyrosine kinase family protein; FUNCTIONS IN: protein serine/threonine/tyrosine kinase activity, protein kinase activity; INVOLVED IN: protein amino acid phosphorylation, metabolic process; LOCATED IN: cytosol; EXPRESSED IN: 25 plant structures; EXPRESSED DURING: 15 growth stages; CONTAINS InterPro DOMAIN/s: Serine/threonine-protein kinase domain (InterPro:IPR002290), Amino acid-…
transcript17688	0.22	12.59	18.41	12.93	3.47759	0.514255	-0.478605	NA	NA	NA	NA	#VALUE!	#VALUE!	#VALUE!	up-regulated	/	/	/	/	/	transcript17688		protein.postranslational modification.kinase.receptor like cytoplasmatic kinase VII	AT5G02800	(loc_os07g49470.1 : 549.0) no description available & (at5g02800 : 546.0) Protein kinase superfamily protein; FUNCTIONS IN: protein serine/threonine kinase activity, protein kinase activity, kinase activity, ATP binding; INVOLVED IN: protein amino acid phosphorylation; EXPRESSED IN: 15 plant structures; EXPRESSED DURING: 6 growth stages; CONTAINS InterPro DOMAIN/s: Protein kinase, ATP binding sit…	Protein kinase superfamily protein; FUNCTIONS IN: protein serine/threonine kinase activity, protein kinase activity, kinase activity, ATP binding; INVOLVED IN: protein amino acid phosphorylation; EXPRESSED IN: 15 plant structures; EXPRESSED DURING: 6 growth stages; CONTAINS InterPro DOMAIN/s: Protein kinase, ATP binding site (InterPro:IPR017441), Protein kinase, catalytic domain (InterPro:IPR0007…
transcript14299	0	54.12	4.58	43.39	5.7845	-3.30424	2.9919	NA	NA	NA	NA	#VALUE!	#VALUE!	#VALUE!	up-regulated	/	/	/	/	/	transcript14299		protein.synthesis.elongation	AT1G62750	(p34811|efgc_soybn : 823.0) Elongation factor G, chloroplast precursor (EF-G) - Glycine max (Soybean) & (at1g62750 : 816.0) Nuclear encoded protein consists of the five domains conserved in EF-G proteins, with two GTP-binding sites in the first domain, and an additional transit peptide at the N-terminus. Localized in chloroplasts. Point mutation results in a delay in the onset of germination. At …	SNOWY COTYLEDON 1 (SCO1); FUNCTIONS IN: translation factor activity, nucleic acid binding, GTP binding, translation elongation factor activity, ATP binding; INVOLVED IN: post-embryonic development, chloroplast organization, seed germination; LOCATED IN: mitochondrion, apoplast, chloroplast stroma, chloroplast, chloroplast envelope; EXPRESSED IN: 25 plant structures; EXPRESSED DURING: 14 growth st…
transcript30344	0	16.06	8.44	0.3	4.09255	-0.853759	-2.86028	NA	NA	NA	NA	#VALUE!	#VALUE!	#VALUE!	up-regulated	/	/	/	/	/	transcript30344		protein.synthesis.release	AT3G62910	(loc_os11g43600.1 : 439.0) no description available & (at3g62910 : 435.0) Isolated in a screen for chloroplast development mutants. Pale green, albino seedlings arrest early in seedling development.; ALBINO AND PALE GREEN (APG3); FUNCTIONS IN: translation release factor activity, codon specific, translation release factor activity; INVOLVED IN: translational termination, chloroplast organization;…	ALBINO AND PALE GREEN (APG3); FUNCTIONS IN: translation release factor activity, codon specific, translation release factor activity; INVOLVED IN: translational termination, chloroplast organization; LOCATED IN: chloroplast, cytoplasm; EXPRESSED IN: 20 plant structures; EXPRESSED DURING: 13 growth stages; CONTAINS InterPro DOMAIN/s: Peptide chain release factor 1 (InterPro:IPR004373), Class I pep…
transcript30644	0	7.85	7.56	7.55	3.14568	-0.0480667	-0.00168638	NA	NA	NA	NA	#VALUE!	#VALUE!	#VALUE!	up-regulated	/	/	/	/	/	transcript30644		protein.synthesis.ribosomal protein.eukaryotic.60S subunit.L4/L1	AT3G09630	(at3g09630 : 323.0) Ribosomal protein L4/L1 family; FUNCTIONS IN: structural constituent of ribosome; INVOLVED IN: translation; LOCATED IN: in 7 components; EXPRESSED IN: 26 plant structures; EXPRESSED DURING: 14 growth stages; CONTAINS InterPro DOMAIN/s: Ribosomal protein L4/L1e (InterPro:IPR002136), Ribosomal protein L4/L1e, eukaryotic/archaeal, conserved site (InterPro:IPR013000); BEST Arabido…	Ribosomal protein L4/L1 family; FUNCTIONS IN: structural constituent of ribosome; INVOLVED IN: translation; LOCATED IN: in 9 components; EXPRESSED IN: 26 plant structures; EXPRESSED DURING: 14 growth stages; CONTAINS InterPro DOMAIN/s: Ribosomal protein L4/L1e (InterPro:IPR002136), Ribosomal protein L4/L1e, eukaryotic/archaeal, conserved site (InterPro:IPR013000); BEST Arabidopsis thaliana protei…
transcript8106	0	3.87	0.07	2.32	2.28392	-2.18631	1.63357	NA	NA	NA	NA	#VALUE!	#VALUE!	#VALUE!	up-regulated	/	/	/	/	/	transcript8106		protein.synthesis.ribosome biogenesis	AT3G08720	(loc_os07g48290.2 : 465.0) no description available & (at3g08720 : 451.0) Encodes a ribosomal-protein S6 kinase. Gene expression is induced by cold and salt (NaCl). Activation of AtS6k is regulated by 1-naphthylacetic acid and kinetin, at least in part, via a lipid kinase-dependent pathway. Phosphorylates specifically mammalian and plant S6 at 25 degrees C but not at 37 degrees C. Involved in tra…	serine/threonine protein kinase 2 (S6K2); CONTAINS InterPro DOMAIN/s: Protein kinase, ATP binding site (InterPro:IPR017441), Serine/threonine-protein kinase domain (InterPro:IPR002290), Serine/threonine-protein kinase-like domain (InterPro:IPR017442), AGC-kinase, C-terminal (InterPro:IPR000961), Protein kinase, C-terminal (InterPro:IPR017892), Serine/threonine-protein kinase, active site (InterPr…
transcript948	0	2.61	2.14	1.68	1.852	-0.201234	-0.228532	NA	NA	NA	NA	#VALUE!	#VALUE!	#VALUE!	up-regulated	/	/	/	/	/	transcript948		protein.synthesis.ribosome biogenesis.Pre-rRNA processing and modifications.DExD-box helicases	AT2G06990	(loc_os11g07500.2 : 995.0) no description available & (at2g06990 : 976.0) encodes a putative DExH-box RNA helicase that acts redundantly with HEN1, HUA1, and HUA2 in the specification of floral organ identity in the third whorl.; hua enhancer 2 (HEN2); CONTAINS InterPro DOMAIN/s: DNA/RNA helicase, DEAD/DEAH box type, N-terminal (InterPro:IPR011545), DSH, C-terminal (InterPro:IPR012961), DEAD-like…	hua enhancer 2 (HEN2); CONTAINS InterPro DOMAIN/s: DNA/RNA helicase, DEAD/DEAH box type, N-terminal (InterPro:IPR011545), DSH, C-terminal (InterPro:IPR012961), DEAD-like helicase, N-terminal (InterPro:IPR014001), DNA/RNA helicase, C-terminal (InterPro:IPR001650), RNA helicase, ATP-dependent, SK12/DOB1 (InterPro:IPR016438), Helicase, superfamily 1/2, ATP-binding domain (InterPro:IPR014021); BEST A…
transcript11623	0	24.11	25.51	7.67	4.65019	0.0782746	-1.61243	NA	NA	NA	NA	#VALUE!	#VALUE!	#VALUE!	up-regulated	/	/	/	/	/	transcript11623		protein.targeting.chloroplast	AT2G18710	(at2g18710 : 783.0) Encodes a component of the thylakoid-localized Sec system involved in the translocation of cytoplasmic proteins into plastid.; SECY homolog 1 (SCY1); FUNCTIONS IN: P-P-bond-hydrolysis-driven protein transmembrane transporter activity; INVOLVED IN: protein secretion, protein transport; LOCATED IN: chloroplast, membrane; EXPRESSED IN: 23 plant structures; EXPRESSED DURING: 13 gr…	SECY homolog 1 (SCY1); FUNCTIONS IN: P-P-bond-hydrolysis-driven protein transmembrane transporter activity; INVOLVED IN: protein secretion, protein transport; LOCATED IN: chloroplast, membrane; EXPRESSED IN: 23 plant structures; EXPRESSED DURING: 13 growth stages; CONTAINS InterPro DOMAIN/s: SecY protein (InterPro:IPR002208); BEST Arabidopsis thaliana protein match is: SecY protein transport fami…
transcript2732	3.18	22.27	18.42	18.23	2.4769	-0.260928	-0.0141844	NA	NA	NA	NA	#VALUE!	#VALUE!	#VALUE!	up-regulated	/	/	/	/	/	transcript2732		protein.targeting.chloroplast	AT1G06950	(at1g06950 : 997.0) Encodes a protein thought to be a part of the translocon at the chloroplast inner envelope. Involved in protein import into the chloroplast and chloroplast biogenesis.; translocon at the inner envelope membrane of chloroplasts 110 (TIC110); INVOLVED IN: protein import into chloroplast stroma, chloroplast organization; LOCATED IN: chloroplast, membrane, chloroplast envelope, Ti…	translocon at the inner envelope membrane of chloroplasts 110 (TIC110); INVOLVED IN: protein import into chloroplast stroma, chloroplast organization; LOCATED IN: chloroplast, membrane, chloroplast envelope, Tic complex; EXPRESSED IN: 23 plant structures; EXPRESSED DURING: 14 growth stages; Has 131 Blast hits to 118 proteins in 52 species: Archae - 4; Bacteria - 6; Metazoa - 16; Fungi - 9; Plants…
transcript8904	0.24	9.4	14.06	11.57	3.06817	0.534138	-0.260737	NA	NA	NA	NA	#VALUE!	#VALUE!	#VALUE!	up-regulated	/	/	/	/	/	transcript8904		protein.targeting.nucleus	AT3G06720	(q71vm4|ima1a_orysa : 816.0) Importin alpha-1a subunit - Oryza sativa (Rice) & (loc_os01g14950.1 : 816.0) no description available & (at3g06720 : 795.0) Encodes importin alpha involved in nuclear import.; AT-IMP; FUNCTIONS IN: protein transporter activity, binding; INVOLVED IN: intracellular protein transport, protein import into nucleus; LOCATED IN: cytosol, nuclear envelope, nucleolus, cell wal…	importin alpha isoform 1 (IMPA-1); FUNCTIONS IN: protein transporter activity, binding; INVOLVED IN: intracellular protein transport, protein import into nucleus; LOCATED IN: cytosol, nuclear envelope, nucleolus, cell wall; EXPRESSED IN: 23 plant structures; EXPRESSED DURING: 13 growth stages; CONTAINS InterPro DOMAIN/s: Importin-alpha-like, importin-beta-binding domain (InterPro:IPR002652), Arma…
transcript9807	7.05	32.61	17.42	30.41	2.06183	-0.867617	0.769951	NA	NA	NA	NA	#VALUE!	#VALUE!	#VALUE!	up-regulated	/	/	/	/	/	transcript9807		protein.targeting.nucleus	AT3G06720	(q9slx0|ima1b_orysa : 892.0) Importin alpha-1b subunit - Oryza sativa (Rice) & (loc_os05g06350.1 : 892.0) no description available & (at3g06720 : 878.0) Encodes importin alpha involved in nuclear import.; AT-IMP; FUNCTIONS IN: protein transporter activity, binding; INVOLVED IN: intracellular protein transport, protein import into nucleus; LOCATED IN: cytosol, nuclear envelope, nucleolus, cell wal…	importin alpha isoform 1 (IMPA-1); FUNCTIONS IN: protein transporter activity, binding; INVOLVED IN: intracellular protein transport, protein import into nucleus; LOCATED IN: cytosol, nuclear envelope, nucleolus, cell wall; EXPRESSED IN: 23 plant structures; EXPRESSED DURING: 13 growth stages; CONTAINS InterPro DOMAIN/s: Importin-alpha-like, importin-beta-binding domain (InterPro:IPR002652), Arma…
transcript23591	0	36.77	51.91	6.11	5.23917	0.4863	-2.89562	NA	NA	NA	NA	#VALUE!	#VALUE!	#VALUE!	up-regulated	/	/	/	/	/	transcript23591		PS.calvin cycle.rubisco interacting	AT2G28000	(p08926|ruba_pea : 459.0) RuBisCO large subunit-binding protein subunit alpha, chloroplast precursor (60 kDa chaperonin subunit alpha) (CPN-60 alpha) - Pisum sativum (Garden pea) & (loc_os12g17910.1 : 459.0) no description available & (at2g28000 : 451.0) Encodes chaperonin-60 alpha, a molecular chaperone involved in Rubisco folding. Mutants display aberrant chloroplast and embryo development.; ch…	chaperonin-60alpha (CPN60A); FUNCTIONS IN: ATP binding; INVOLVED IN: protein folding, chloroplast organization, embryo development; LOCATED IN: in 8 components; EXPRESSED IN: 26 plant structures; EXPRESSED DURING: 15 growth stages; CONTAINS InterPro DOMAIN/s: Chaperonin Cpn60/TCP-1 (InterPro:IPR002423), Chaperonin Cpn60, conserved site (InterPro:IPR018370), Chaperonin Cpn60 (InterPro:IPR001844); …
transcript29786	20.56	109.83	94.33	85.43	2.36192	-0.217346	-0.141398	NA	NA	NA	NA	#VALUE!	#VALUE!	#VALUE!	up-regulated	/	/	/	/	/	transcript29786		PS.lightreaction.cytochrome b6/f	AT4G03280	(q69s39|ucria_orysa : 296.0) Cytochrome b6-f complex iron-sulfur subunit, chloroplast precursor (EC 1.10.99.1) (Rieske iron-sulfur protein) (Plastohydroquinone:plastocyanin oxidoreductase iron-sulfur protein) (ISP) (RISP) - Oryza sativa (Rice) & (loc_os07g37030.1 : 296.0) no description available & (at4g03280 : 280.0) Encodes the Rieske FeS center of cytochrome b6f complex. Gene is expressed in s…	photosynthetic electron transfer C (PETC); FUNCTIONS IN: electron transporter, transferring electrons from cytochrome b6/f complex of photosystem II activity; INVOLVED IN: response to karrikin, defense response to bacterium, photosynthetic electron transport in cytochrome b6/f, nonphotochemical quenching; LOCATED IN: in 7 components; EXPRESSED IN: 26 plant structures; EXPRESSED DURING: 14 growth …
transcript22190	414.88	1061.09	574.05	227.8	1.35267	-0.885147	-1.3296	NA	NA	NA	NA	#VALUE!	#VALUE!	#VALUE!	up-regulated	/	/	/	/	/	transcript22190		PS.lightreaction.other electron carrier (ox/red).ferredoxin reductase	AT5G66190	(p10933|fenr1_pea : 584.0) Ferredoxin--NADP reductase, leaf isozyme, chloroplast precursor (EC 1.18.1.2) (FNR) - Pisum sativum (Garden pea) & (at5g66190 : 577.0) Encodes a leaf-type ferredoxin:NADP(H) oxidoreductase. It is present in both chloroplast stroma and thylakoid membranes but is more abundant in the thylakoid. The affinity of this enzyme for ferredoxin is slightly, but significantly, hig…	ferredoxin-NADP(+)-oxidoreductase 1 (FNR1); FUNCTIONS IN: oxidoreductase activity, electron transporter, transferring electrons within the cyclic electron transport pathway of photosynthesis activity, poly(U) RNA binding, NADPH dehydrogenase activity, electron transporter, transferring electrons within the noncyclic electron transport pathway of photosynthesis activity; INVOLVED IN: oxidation red…
transcript19827	0	9.12	5.67	7.39	3.33914	-0.601451	0.330984	NA	NA	NA	NA	#VALUE!	#VALUE!	#VALUE!	up-regulated	/	/	/	/	/	transcript19827		PS.lightreaction.other electron carrier (ox/red).ferredoxin reductase	AT5G66190	(p10933|fenr1_pea : 584.0) Ferredoxin--NADP reductase, leaf isozyme, chloroplast precursor (EC 1.18.1.2) (FNR) - Pisum sativum (Garden pea) & (at5g66190 : 577.0) Encodes a leaf-type ferredoxin:NADP(H) oxidoreductase. It is present in both chloroplast stroma and thylakoid membranes but is more abundant in the thylakoid. The affinity of this enzyme for ferredoxin is slightly, but significantly, hig…	ferredoxin-NADP(+)-oxidoreductase 1 (FNR1); FUNCTIONS IN: oxidoreductase activity, electron transporter, transferring electrons within the cyclic electron transport pathway of photosynthesis activity, poly(U) RNA binding, NADPH dehydrogenase activity, electron transporter, transferring electrons within the noncyclic electron transport pathway of photosynthesis activity; INVOLVED IN: oxidation red…
transcript37987	13.45	170.52	133.09	127.5	3.56924	-0.355175	-0.0614333	90.8	107.6	98.7	102.95	0.242458	-0.123359	0.0602243	up-regulated	/	/	/	/	/	transcript37987		PS.lightreaction.photosystem I.PSI polypeptide subunits	AT4G02770	(p32869|psad_cucsa : 265.0) Photosystem I reaction center subunit II, chloroplast precursor (Photosystem I 20 kDa subunit) (PSI-D) (PS I subunit 5) - Cucumis sativus (Cucumber) & (at4g02770 : 263.0) Encodes a protein predicted by sequence similarity with spinach PsaD to be photosystem I reaction center subunit II (PsaD1); photosystem I subunit D-1 (PSAD-1); FUNCTIONS IN: molecular_function unknow…	photosystem I subunit D-1 (PSAD-1); FUNCTIONS IN: molecular_function unknown; INVOLVED IN: photosynthesis; LOCATED IN: in 6 components; EXPRESSED IN: 25 plant structures; EXPRESSED DURING: 14 growth stages; CONTAINS InterPro DOMAIN/s: Photosystem I protein PsaD (InterPro:IPR003685); BEST Arabidopsis thaliana protein match is: photosystem I subunit D-2 (TAIR:AT1G03130.1); Has 510 Blast hits to 510…
transcript26472	0	6.41	1.66	0.47	2.88947	-1.47805	-0.85561	NA	NA	NA	NA	#VALUE!	#VALUE!	#VALUE!	up-regulated	/	/	/	/	/	transcript26472		PS.photorespiration.glycerate kinase	AT1G80380	(at1g80380 : 506.0) encodes a glycerate kinase which catalyzes the last step of photorespiration C2 cycle.; P-loop containing nucleoside triphosphate hydrolases superfamily protein; FUNCTIONS IN: glycerate kinase activity; INVOLVED IN: photorespiration; LOCATED IN: chloroplast; EXPRESSED IN: 22 plant structures; EXPRESSED DURING: 13 growth stages. & (loc_os01g48990.1 : 506.0) no description avail…	P-loop containing nucleoside triphosphate hydrolases superfamily protein; FUNCTIONS IN: glycerate kinase activity; INVOLVED IN: photorespiration; LOCATED IN: chloroplast, chloroplast envelope; EXPRESSED IN: 22 plant structures; EXPRESSED DURING: 13 growth stages; Has 30201 Blast hits to 17322 proteins in 780 species: Archae - 12; Bacteria - 1396; Metazoa - 17338; Fungi - 3422; Plants - 5037; Viru…
transcript571	45.55	97	82.51	47.78	1.074	-0.230833	-0.775659	NA	NA	NA	NA	#VALUE!	#VALUE!	#VALUE!	up-regulated	/	/	/	/	/	transcript571		PS.photorespiration.glycine cleavage.P subunit	AT4G33010	(p49361|gcspa_flapr : 1726.0) Glycine dehydrogenase [decarboxylating] A, mitochondrial precursor (EC 1.4.4.2) (Glycine decarboxylase A) (Glycine cleavage system P-protein A) - Flaveria pringlei & (at4g33010 : 1711.0) glycine decarboxylase P-protein 1 (GLDP1); FUNCTIONS IN: glycine dehydrogenase (decarboxylating) activity, protein binding; INVOLVED IN: glycine catabolic process, response to cadmiu…	glycine decarboxylase P-protein 1 (GLDP1); FUNCTIONS IN: glycine dehydrogenase (decarboxylating) activity, protein binding; INVOLVED IN: glycine catabolic process, response to cadmium ion, glycine decarboxylation via glycine cleavage system; LOCATED IN: mitochondrion, apoplast, glycine cleavage complex, chloroplast, chloroplast envelope; EXPRESSED IN: 31 plant structures; EXPRESSED DURING: 16 gro…
transcript10402	0	11.05	10.89	2.82	3.59096	-0.0192844	-1.6381	NA	NA	NA	NA	#VALUE!	#VALUE!	#VALUE!	up-regulated	/	/	/	/	/	transcript10402		RNA.processing	AT1G43190	(at1g43190 : 672.0) polypyrimidine tract-binding protein 3 (PTB3); FUNCTIONS IN: RNA binding, nucleotide binding, nucleic acid binding; INVOLVED IN: regulation of RNA splicing, regulation of translation; LOCATED IN: nucleus, cytoplasmic mRNA processing body, cytoplasm; EXPRESSED IN: 24 plant structures; EXPRESSED DURING: 14 growth stages; CONTAINS InterPro DOMAIN/s: RNA recognition motif, RNP-1 (…	polypyrimidine tract-binding protein 3 (PTB3); FUNCTIONS IN: RNA binding, nucleotide binding, nucleic acid binding; INVOLVED IN: regulation of RNA splicing, regulation of translation; LOCATED IN: nucleus, cytoplasmic mRNA processing body, cytoplasm; EXPRESSED IN: 24 plant structures; EXPRESSED DURING: 14 growth stages; CONTAINS InterPro DOMAIN/s: RNA recognition motif, RNP-1 (InterPro:IPR000504),…
transcript1308	0.12	8.08	5.06	7.24	3.01919	-0.583375	0.443327	NA	NA	NA	NA	#VALUE!	#VALUE!	#VALUE!	up-regulated	/	/	/	/	/	transcript1308		RNA.processing	AT5G55100	(loc_os01g50320.1 : 112.0) no description available & (at5g55100 : 103.0) SWAP (Suppressor-of-White-APricot)/surp domain-containing protein; FUNCTIONS IN: RNA binding; INVOLVED IN: RNA processing; LOCATED IN: cellular_component unknown; EXPRESSED IN: 24 plant structures; EXPRESSED DURING: 15 growth stages; CONTAINS InterPro DOMAIN/s: Splicing factor, suppressor of white apricot (InterPro:IPR01914…	SWAP (Suppressor-of-White-APricot)/surp domain-containing protein; FUNCTIONS IN: RNA binding; INVOLVED IN: RNA processing; LOCATED IN: cellular_component unknown; EXPRESSED IN: 24 plant structures; EXPRESSED DURING: 15 growth stages; CONTAINS InterPro DOMAIN/s: Splicing factor, suppressor of white apricot (InterPro:IPR019147), SWAP/Surp (InterPro:IPR000061); Has 37493 Blast hits to 21004 proteins…
transcript7399	0	9.57	3.9	7.2	3.4019	-1.10912	0.742842	NA	NA	NA	NA	#VALUE!	#VALUE!	#VALUE!	up-regulated	/	/	/	/	/	transcript7399		RNA.processing	AT3G09650	(at3g09650 : 773.0) RNA binding protein involved in the processing of chloroplast psbB-psbT-psbH-petB-petD transcript unit.; HIGH CHLOROPHYLL FLUORESCENCE 152 (HCF152); CONTAINS InterPro DOMAIN/s: Pentatricopeptide repeat (InterPro:IPR002885); BEST Arabidopsis thaliana protein match is: Pentatricopeptide repeat (PPR) superfamily protein (TAIR:AT1G03100.1)	HIGH CHLOROPHYLL FLUORESCENCE 152 (HCF152); CONTAINS InterPro DOMAIN/s: Pentatricopeptide repeat (InterPro:IPR002885); BEST Arabidopsis thaliana protein match is: Pentatricopeptide repeat (PPR) superfamily protein (TAIR:AT1G03100.1); Has 43769 Blast hits to 13527 proteins in 285 species: Archae - 3; Bacteria - 26; Metazoa - 343; Fungi - 654; Plants - 41314; Viruses - 0; Other Eukaryotes - 1429 (s…
transcript7199	0	6.7	10.63	3.91	2.94486	0.594921	-1.24406	79.25	65.75	144.55	110.4	-0.265734	1.12468	-0.385766	up-regulated	/	/	/	/	/	transcript7199		RNA.processing.RNA helicase	AT1G55150	(at1g55150 : 290.0) DEA(D/H)-box RNA helicase family protein; FUNCTIONS IN: helicase activity, ATP-dependent helicase activity, ATP binding, nucleic acid binding; LOCATED IN: cellular_component unknown; EXPRESSED IN: 22 plant structures; EXPRESSED DURING: 13 growth stages; CONTAINS InterPro DOMAIN/s: RNA helicase, DEAD-box type, Q motif (InterPro:IPR014014), DNA/RNA helicase, DEAD/DEAH box type, …	DEA(D/H)-box RNA helicase family protein; FUNCTIONS IN: helicase activity, ATP-dependent helicase activity, ATP binding, nucleic acid binding; LOCATED IN: cellular_component unknown; EXPRESSED IN: 22 plant structures; EXPRESSED DURING: 13 growth stages; CONTAINS InterPro DOMAIN/s: RNA helicase, DEAD-box type, Q motif (InterPro:IPR014014), DNA/RNA helicase, DEAD/DEAH box type, N-terminal (InterPro…
transcript24371	0.15	17.43	16.38	16.3	4.00235	-0.084628	-0.00665604	NA	NA	NA	NA	#VALUE!	#VALUE!	#VALUE!	up-regulated	/	/	/	/	/	transcript24371		RNA.processing.splicing	AT3G55460	(loc_os02g15310.2 : 129.0) no description available & (at3g55460 : 116.0) encodes an SC35-like splicing factor that is localized to nuclear specks.; SC35-like splicing factor 30 (SCL30); FUNCTIONS IN: RNA binding, nucleotide binding, nucleic acid binding; INVOLVED IN: response to oxidative stress, nuclear mRNA splicing, via spliceosome, RNA splicing; LOCATED IN: nuclear speck; EXPRESSED IN: 24 pl…	SC35-like splicing factor 30 (SCL30); FUNCTIONS IN: RNA binding, nucleotide binding, nucleic acid binding; INVOLVED IN: response to oxidative stress, nuclear mRNA splicing, via spliceosome, RNA splicing; LOCATED IN: nuclear speck; EXPRESSED IN: 24 plant structures; EXPRESSED DURING: 13 growth stages; CONTAINS InterPro DOMAIN/s: RNA recognition motif, RNP-1 (InterPro:IPR000504), Nucleotide-binding…
transcript5150	0.03	6.32	0.65	3.56	2.8292	-2.14938	1.46657	NA	NA	NA	NA	#VALUE!	#VALUE!	#VALUE!	up-regulated	/	/	/	/	/	transcript5150		RNA.regulation of transcription.unclassified	AT1G69420	(loc_os03g11110.1 : 410.0) no description available & (at1g69420 : 406.0) DHHC-type zinc finger family protein; FUNCTIONS IN: zinc ion binding; INVOLVED IN: biological_process unknown; LOCATED IN: endomembrane system; EXPRESSED IN: 22 plant structures; EXPRESSED DURING: 13 growth stages; CONTAINS InterPro DOMAIN/s: Zinc finger, DHHC-type (InterPro:IPR001594); BEST Arabidopsis thaliana protein mat…	DHHC-type zinc finger family protein; FUNCTIONS IN: zinc ion binding; INVOLVED IN: biological_process unknown; LOCATED IN: endomembrane system; EXPRESSED IN: 22 plant structures; EXPRESSED DURING: 13 growth stages; CONTAINS InterPro DOMAIN/s: Zinc finger, DHHC-type (InterPro:IPR001594); BEST Arabidopsis thaliana protein match is: DHHC-type zinc finger family protein (TAIR:AT4G15080.1); Has 4875 B…
transcript6347	0	17.68	25.32	11.22	4.22342	0.494665	-1.10692	NA	NA	NA	NA	#VALUE!	#VALUE!	#VALUE!	up-regulated	/	/	/	/	/	transcript6347		RNA.RNA binding	AT2G25970	(loc_os02g13130.3 : 241.0) no description available & (at2g25970 : 236.0) KH domain-containing protein; FUNCTIONS IN: RNA binding, nucleic acid binding; EXPRESSED IN: 23 plant structures; EXPRESSED DURING: 14 growth stages; CONTAINS InterPro DOMAIN/s: K Homology, type 1, subgroup (InterPro:IPR018111), K Homology (InterPro:IPR004087), K Homology, type 1 (InterPro:IPR004088); BEST Arabidopsis thali…	KH domain-containing protein; FUNCTIONS IN: RNA binding, nucleic acid binding; EXPRESSED IN: 23 plant structures; EXPRESSED DURING: 14 growth stages; CONTAINS InterPro DOMAIN/s: K Homology, type 1, subgroup (InterPro:IPR018111), K Homology (InterPro:IPR004087), K Homology, type 1 (InterPro:IPR004088); BEST Arabidopsis thaliana protein match is: KH domain-containing protein (TAIR:AT1G33680.1); Has…
transcript22332	34.83	185.52	165.87	84.26	2.38009	-0.160606	-0.968784	NA	NA	NA	NA	#VALUE!	#VALUE!	#VALUE!	up-regulated	/	/	/	/	/	transcript22332		secondary metabolism.flavonoids.dihydroflavonols	AT5G24530	(loc_os10g39140.1 : 493.0) no description available & (at5g24530 : 437.0) Encodes a putative 2OG-Fe(II) oxygenase that is defense-associated but required for susceptibility to downy mildew.; DOWNY MILDEW RESISTANT 6 (DMR6); FUNCTIONS IN: oxidoreductase activity, acting on paired donors, with incorporation or reduction of molecular oxygen, 2-oxoglutarate as one donor, and incorporation of one atom…	DOWNY MILDEW RESISTANT 6 (DMR6); FUNCTIONS IN: oxidoreductase activity, acting on paired donors, with incorporation or reduction of molecular oxygen, 2-oxoglutarate as one donor, and incorporation of one atom each of oxygen into both donors, oxidoreductase activity; INVOLVED IN: response to fungus, response to bacterium, flavonoid biosynthetic process; LOCATED IN: cellular_component unknown; EXPR…
transcript9892	0	29.38	2.48	1.41	4.92505	-3.12596	-0.530054	98.5	96.8	102.15	102.5	-0.0248621	0.0768375	0.00488695	up-regulated	/	/	/	/	/	transcript9892		secondary metabolism.isoprenoids.carotenoids.carotenoid cleavage dioxygenase	AT3G63520	(loc_os12g44310.2 : 852.0) no description available & (at3g63520 : 818.0) Encodes a protein with 9-<i>cis</i>-epoxycarotenoid dioxygenase activity. The enzyme was shown to act on a variety of carotenoid including &#946;-carotene, lutein, zeaxanthin, and all-<i>trans</i>-violaxanthin. When those compounds are used as substrates, the major reaction product detected is a C14 dialdehyde: 4,9-dimethyl…	carotenoid cleavage dioxygenase 1 (CCD1); FUNCTIONS IN: 9-cis-epoxycarotenoid dioxygenase activity; INVOLVED IN: response to water deprivation, carotene catabolic process, xanthophyll catabolic process, carotenoid catabolic process; LOCATED IN: plasma membrane, vacuole, cytoplasm; EXPRESSED IN: 25 plant structures; EXPRESSED DURING: 13 growth stages; CONTAINS InterPro DOMAIN/s: Carotenoid oxygena…
transcript15431	0	10.53	4.31	9.71	3.52732	-1.11861	1.01217	NA	NA	NA	NA	#VALUE!	#VALUE!	#VALUE!	up-regulated	/	/	/	/	/	transcript15431		signalling.G-proteins	AT4G34460	(p93398|gbb2_tobac : 582.0) Guanine nucleotide-binding protein subunit beta 2 - Nicotiana tabacum (Common tobacco) & (loc_os03g46650.1 : 557.0) no description available & (at4g34460 : 518.0) Encodes the heterotrimeric G-protein beta subunit and is involved in organ shape. A significant fraction of the protein is found in the ER. Mutants carrying null alleles express similar fruit phenotypes, as s…	GTP binding protein beta 1 (AGB1); FUNCTIONS IN: protein binding, GTPase activity, nucleotide binding; INVOLVED IN: in 11 processes; LOCATED IN: endoplasmic reticulum, plasma membrane, CUL4 RING ubiquitin ligase complex, heterotrimeric G-protein complex; EXPRESSED IN: 26 plant structures; EXPRESSED DURING: 14 growth stages; CONTAINS InterPro DOMAIN/s: WD40 repeat 2 (InterPro:IPR019782), WD40 repe…
transcript3828	0.14	6.19	5.41	7.02	2.65696	-0.165667	0.323278	103.5	83.65	100.4	112.45	-0.303921	0.260476	0.161999	up-regulated	/	/	/	/	/	transcript3828		signalling.light	AT4G08920	(loc_os04g37920.1 : 890.0) no description available & (at4g08920 : 856.0) Encodes CRY1, a flavin-type blue-light photoreceptor with ATP binding and autophosphorylation activity. Functions in perception of blue / green ratio of light. The photoreceptor may be involved in electron transport. Mutant phenotype displays a blue light-dependent inhibition of hypocotyl elongation. Photoreceptor activity …	cryptochrome 1 (CRY1); CONTAINS InterPro DOMAIN/s: Rossmann-like alpha/beta/alpha sandwich fold (InterPro:IPR014729), Cryptochrome/DNA photolyase, class 1 conserved site, C-terminal (InterPro:IPR018394), DNA photolyase, N-terminal (InterPro:IPR006050), Cryptochrome C-terminal (InterPro:IPR020978), DNA photolyase, FAD-binding/Cryptochrome, C-terminal (InterPro:IPR005101), Cryptochrome, plant (Inte…
transcript7552	0	33.12	6.96	1.84	5.09255	-2.09978	-1.48688	NA	NA	NA	NA	#VALUE!	#VALUE!	#VALUE!	up-regulated	/	/	/	/	/	transcript7552		signalling.light	AT3G18890	(loc_os10g01044.2 : 353.0) no description available & (at3g18890 : 351.0) NAD(P)-binding Rossmann-fold superfamily protein; FUNCTIONS IN: binding, catalytic activity; INVOLVED IN: metabolic process; LOCATED IN: chloroplast thylakoid membrane, chloroplast, chloroplast envelope; EXPRESSED IN: 21 plant structures; EXPRESSED DURING: 14 growth stages; CONTAINS InterPro DOMAIN/s: NAD(P)-binding domain …	NAD(P)-binding Rossmann-fold superfamily protein; FUNCTIONS IN: binding, catalytic activity; INVOLVED IN: metabolic process; LOCATED IN: chloroplast thylakoid membrane, chloroplast, chloroplast envelope; EXPRESSED IN: 21 plant structures; EXPRESSED DURING: 14 growth stages; CONTAINS InterPro DOMAIN/s: NAD(P)-binding domain (InterPro:IPR016040), NmrA-like (InterPro:IPR008030); BEST Arabidopsis tha…
transcript14530	0	5.74	0.26	0.82	2.75275	-2.41932	0.530515	NA	NA	NA	NA	#VALUE!	#VALUE!	#VALUE!	up-regulated	/	/	/	/	/	transcript14530		signalling.light.COP9 signalosome	AT3G61140	(loc_os03g02540.1 : 625.0) no description available & (at3g61140 : 608.0) Represses photomorphogenesis and induces skotomorphogenesis in the dark. Component of the nuclear-localized COP9 complex. Mutants display striking purple coloration due to anthocyanin accumulation in their cotyledons, first become defective during embryogenesis and exhibit limited seedling development.; FUSCA 6 (FUS6); CONT…	FUSCA 6 (FUS6); CONTAINS InterPro DOMAIN/s: Proteasome component (PCI) domain (InterPro:IPR000717), 26S proteasome, regulatory subunit Rpn7 (InterPro:IPR019585); BEST Arabidopsis thaliana protein match is: COP9 signalosome complex-related / CSN complex-related (TAIR:AT3G12850.1); Has 1199 Blast hits to 1198 proteins in 240 species: Archae - 0; Bacteria - 0; Metazoa - 515; Fungi - 231; Plants - 31…
transcript20462	0	8.99	0.96	4.46	3.32048	-2.34963	1.47805	NA	NA	NA	NA	#VALUE!	#VALUE!	#VALUE!	up-regulated	/	/	/	/	/	transcript20462		signalling.MAP kinases	AT5G56580	(q5qn75|m2k1_orysa : 520.0) Mitogen-activated protein kinase kinase 1 (EC 2.7.12.2) (MAP kinase kinase 1) (MAPKK1) (OsMEK1) - Oryza sativa (Rice) & (loc_os01g32660.1 : 520.0) no description available & (at5g56580 : 502.0) Encodes a member of the MAP Kinase Kinase family of proteins. It can phosphorylate MPK12 in vitro and it can be dephosphorylated by MKP2 in vitro.; MAP kinase kinase 6 (MKK6); F…	MAP kinase kinase 6 (MKK6); FUNCTIONS IN: MAP kinase kinase activity, kinase activity; INVOLVED IN: protein amino acid phosphorylation; EXPRESSED IN: 18 plant structures; EXPRESSED DURING: 12 growth stages; CONTAINS InterPro DOMAIN/s: Protein kinase, ATP binding site (InterPro:IPR017441), Protein kinase, catalytic domain (InterPro:IPR000719), Serine/threonine-protein kinase domain (InterPro:IPR00…
transcript37210	0	11.26	4.18	4.2	3.61589	-1.24293	0.00555953	NA	NA	NA	NA	#VALUE!	#VALUE!	#VALUE!	up-regulated	/	/	/	/	/	transcript37210		signalling.phosphorelay	AT3G21510	(q6vak4|hp1_orysa : 169.0) Histidine-containing phosphotransfer protein 1 (OsHP1) - Oryza sativa (Rice) & (loc_os09g39400.1 : 169.0) no description available & (at3g21510 : 122.0) Encodes AHP1, one of the six Arabidopsis thaliana histidine phosphotransfer proteins (AHPs). AHPs function as redundant positive regulators of cytokinin signaling. Members of the AHP gene family include: AT3G21510 (AHP1…	histidine-containing phosphotransmitter 1 (AHP1); CONTAINS InterPro DOMAIN/s: Signal transduction histidine kinase, phosphotransfer (Hpt) domain (InterPro:IPR008207); BEST Arabidopsis thaliana protein match is: histidine-containing phosphotransfer factor 5 (TAIR:AT1G03430.1); Has 358 Blast hits to 357 proteins in 69 species: Archae - 2; Bacteria - 42; Metazoa - 0; Fungi - 41; Plants - 268; Viruse…
transcript14390	0	12.42	11.14	15.76	3.74631	-0.144616	0.465254	NA	NA	NA	NA	#VALUE!	#VALUE!	#VALUE!	up-regulated	/	/	/	/	/	transcript14390		signalling.receptor kinases.leucine rich repeat VIII.VIII-2	AT1G16670	(at1g16670 : 461.0) Protein kinase superfamily protein; FUNCTIONS IN: protein serine/threonine kinase activity, protein kinase activity, kinase activity, ATP binding; INVOLVED IN: protein amino acid phosphorylation; LOCATED IN: cellular_component unknown; EXPRESSED IN: 23 plant structures; EXPRESSED DURING: 13 growth stages; CONTAINS InterPro DOMAIN/s: Protein kinase, ATP binding site (InterPro:I…	Protein kinase superfamily protein; FUNCTIONS IN: protein serine/threonine kinase activity, protein kinase activity, kinase activity, ATP binding; INVOLVED IN: protein amino acid phosphorylation; LOCATED IN: cellular_component unknown; EXPRESSED IN: 23 plant structures; EXPRESSED DURING: 13 growth stages; CONTAINS InterPro DOMAIN/s: Protein kinase, ATP binding site (InterPro:IPR017441), Protein k…
transcript1110	0	2.94	2.19	13.39	1.9782	-0.304639	2.17344	NA	NA	NA	NA	#VALUE!	#VALUE!	#VALUE!	up-regulated	/	/	/	/	/	transcript1110		signalling.receptor kinases.leucine rich repeat XI	AT5G25930	(loc_os02g12910.1 : 674.0) no description available & (at5g25930 : 663.0) Protein kinase family protein with leucine-rich repeat domain; FUNCTIONS IN: kinase activity; INVOLVED IN: protein amino acid phosphorylation; LOCATED IN: plasma membrane, membrane; EXPRESSED IN: 23 plant structures; EXPRESSED DURING: 14 growth stages; CONTAINS InterPro DOMAIN/s: Protein kinase, ATP binding site (InterPro:I…	Protein kinase family protein with leucine-rich repeat domain; FUNCTIONS IN: kinase activity; INVOLVED IN: protein amino acid phosphorylation; LOCATED IN: plasma membrane, membrane; EXPRESSED IN: 23 plant structures; EXPRESSED DURING: 14 growth stages; CONTAINS InterPro DOMAIN/s: Protein kinase, ATP binding site (InterPro:IPR017441), Protein kinase, catalytic domain (InterPro:IPR000719), Leucine-…
transcript747	0	4.17	5.33	0	2.37016	0.292041	-2.66221	NA	NA	NA	NA	#VALUE!	#VALUE!	#VALUE!	up-regulated	/	/	/	/	/	transcript747		signalling.receptor kinases.leucine rich repeat XIII	AT2G26330	(at2g26330 : 1337.0) Homologous to receptor protein kinases. Involved in specification of organs originating from the shoot apical meristem. Contains a cytoplasmic protein kinase catalytic domain, a transmembrane region, and an extracellular leucine-rich repeat. ER has been identified as a quantitative trait locus for transpiration efficiency by influencing epidermal and mesophyll development, st…	ERECTA (ER); CONTAINS InterPro DOMAIN/s: Protein kinase, ATP binding site (InterPro:IPR017441), Protein kinase, catalytic domain (InterPro:IPR000719), Leucine-rich repeat-containing N-terminal domain, type 2 (InterPro:IPR013210), Leucine-rich repeat (InterPro:IPR001611), Serine/threonine-protein kinase-like domain (InterPro:IPR017442), Protein kinase-like domain (InterPro:IPR011009), Serine/threo…
transcript11073	0.8	13.03	5.76	14.18	2.96245	-1.05342	1.16708	NA	NA	NA	NA	#VALUE!	#VALUE!	#VALUE!	up-regulated	/	/	/	/	/	transcript11073		signalling.receptor kinases.S-locus glycoprotein like	AT4G21380	(at4g21380 : 338.0) encodes a putative receptor-like serine/threonine protein kinases that is similar to Brassica self-incompatibility (S) locus. Expressed in root. Shoot expression limited to limited to the root-hypocotyl transition zone and at the base of lateral roots as well as in axillary buds, and pedicels.; receptor kinase 3 (RK3); FUNCTIONS IN: transmembrane receptor protein serine/threon…	receptor kinase 3 (RK3); FUNCTIONS IN: transmembrane receptor protein serine/threonine kinase activity, kinase activity; INVOLVED IN: protein amino acid phosphorylation, recognition of pollen; LOCATED IN: plasma membrane, vacuole; EXPRESSED IN: 15 plant structures; EXPRESSED DURING: 12 growth stages; CONTAINS InterPro DOMAIN/s: Curculin-like (mannose-binding) lectin (InterPro:IPR001480), Protein …
transcript19229	4.51	32.88	38.26	35.8	2.62031	0.212626	-0.0933544	NA	NA	NA	NA	#VALUE!	#VALUE!	#VALUE!	up-regulated	/	/	/	/	/	transcript19229		stress	AT4G12400	(loc_os02g43020.1 : 547.0) no description available & (at4g12400 : 527.0) stress-inducible protein, putative; FUNCTIONS IN: binding; INVOLVED IN: response to high light intensity, response to hydrogen peroxide, response to heat, response to stress; LOCATED IN: cellular_component unknown; EXPRESSED IN: 18 plant structures; EXPRESSED DURING: 7 growth stages; CONTAINS InterPro DOMAIN/s: Heat shock c…	stress-inducible protein, putative; FUNCTIONS IN: binding; INVOLVED IN: response to high light intensity, response to hydrogen peroxide, response to heat, response to stress; LOCATED IN: cellular_component unknown; EXPRESSED IN: 18 plant structures; EXPRESSED DURING: 7 growth stages; CONTAINS InterPro DOMAIN/s: Tetratricopeptide TPR-1 (InterPro:IPR001440), Tetratricopeptide-like helical (InterPro…
transcript2391	8.25	29.7	14.36	24.8	1.73071	-0.99906	0.748193	NA	NA	NA	NA	#VALUE!	#VALUE!	#VALUE!	up-regulated	/	/	/	/	/	transcript2391		stress.abiotic	AT5G64940	(at5g64940 : 938.0) Encodes a member of ATH subfamily of ATP-binding cassette (ABC) proteins.; ABC2 homolog 13 (ATH13); FUNCTIONS IN: transporter activity; INVOLVED IN: transport; LOCATED IN: chloroplast, chloroplast envelope; EXPRESSED IN: 22 plant structures; EXPRESSED DURING: 13 growth stages; CONTAINS InterPro DOMAIN/s: ABC-1 (InterPro:IPR004147), Protein kinase-like domain (InterPro:IPR01100…	ABC2 homolog 13 (ATH13); FUNCTIONS IN: transporter activity; INVOLVED IN: transport; LOCATED IN: chloroplast, chloroplast envelope; EXPRESSED IN: 22 plant structures; EXPRESSED DURING: 13 growth stages; CONTAINS InterPro DOMAIN/s: ABC-1 (InterPro:IPR004147), Protein kinase-like domain (InterPro:IPR011009); BEST Arabidopsis thaliana protein match is: Protein kinase superfamily protein (TAIR:AT3G07…
transcript17956	0	28.1	4.64	4	4.86295	-2.36725	-0.173767	NA	NA	NA	NA	#VALUE!	#VALUE!	#VALUE!	up-regulated	/	/	/	/	/	transcript17956		TCA / org transformation.carbonic anhydrases	AT1G70410	(p27141|cahc_tobac : 298.0) Carbonic anhydrase, chloroplast precursor (EC 4.2.1.1) (Carbonate dehydratase) - Nicotiana tabacum (Common tobacco) & (at3g01500 : 280.0) Encodes a putative beta-carbonic anhydrase betaCA1. Together with betaCA4 (At1g70410) regulates CO2-controlled stomatal movements in guard cells.; carbonic anhydrase 1 (CA1); FUNCTIONS IN: carbonate dehydratase activity, zinc ion bin…	beta carbonic anhydrase 4 (BCA4); FUNCTIONS IN: carbonate dehydratase activity, zinc ion binding; INVOLVED IN: response to carbon dioxide, carbon utilization, regulation of stomatal movement; LOCATED IN: plasma membrane, chloroplast envelope; EXPRESSED IN: 25 plant structures; EXPRESSED DURING: 12 growth stages; CONTAINS InterPro DOMAIN/s: Carbonic anhydrase, prokaryotic-like, conserved site (Int…
transcript12550	18.23	54.94	16.24	1.67	1.54052	-1.69812	-2.69085	NA	NA	NA	NA	#VALUE!	#VALUE!	#VALUE!	up-regulated	/	/	/	/	/	transcript12550		tetrapyrrole synthesis.uroporphyrinogen decarboxylase	AT2G40490	(q42967|dcup_tobac : 599.0) Uroporphyrinogen decarboxylase, chloroplast precursor (EC 4.1.1.37) (URO-D) (UPD) - Nicotiana tabacum (Common tobacco) & (loc_os03g21900.1 : 595.0) no description available & (at2g40490 : 587.0) HEME2; FUNCTIONS IN: uroporphyrinogen decarboxylase activity; INVOLVED IN: porphyrin biosynthetic process; LOCATED IN: chloroplast, chloroplast stroma, chloroplast envelope; EX…	HEME2; FUNCTIONS IN: uroporphyrinogen decarboxylase activity; INVOLVED IN: porphyrin biosynthetic process; LOCATED IN: chloroplast, chloroplast stroma, chloroplast envelope; EXPRESSED IN: 25 plant structures; EXPRESSED DURING: 14 growth stages; CONTAINS InterPro DOMAIN/s: Uroporphyrinogen decarboxylase HemE (InterPro:IPR006361), Uroporphyrinogen decarboxylase (URO-D) (InterPro:IPR000257); BEST Ar…
transcript196	0	50.52	52.44	17.06	5.68706	0.0527874	-1.56512	NA	NA	NA	NA	#VALUE!	#VALUE!	#VALUE!	up-regulated	/	/	/	/	/	transcript196		transport.ABC transporters and multidrug resistance systems	AT4G25960	(loc_os02g46680.1 : 1687.0) no description available & (at4g25960 : 1672.0) P-glycoprotein 2 (PGP2); FUNCTIONS IN: ATPase activity, coupled to transmembrane movement of substances; INVOLVED IN: transport, transmembrane transport; LOCATED IN: membrane; EXPRESSED IN: 22 plant structures; EXPRESSED DURING: 13 growth stages; CONTAINS InterPro DOMAIN/s: ATPase, AAA+ type, core (InterPro:IPR003593), AB…	P-glycoprotein 2 (PGP2); FUNCTIONS IN: ATPase activity, coupled to transmembrane movement of substances; INVOLVED IN: transport, transmembrane transport; LOCATED IN: membrane; EXPRESSED IN: 22 plant structures; EXPRESSED DURING: 13 growth stages; CONTAINS InterPro DOMAIN/s: ATPase, AAA+ type, core (InterPro:IPR003593), ABC transporter-like (InterPro:IPR003439), ABC transporter, transmembrane doma…
transcript20114	0.02	38.62	24.57	19.27	5.27959	-0.631777	-0.335106	NA	NA	NA	NA	#VALUE!	#VALUE!	#VALUE!	up-regulated	/	/	/	/	/	transcript20114		transport.ABC transporters and multidrug resistance systems	AT4G25960	(loc_os02g46680.2 : 587.0) no description available & (at4g25960 : 585.0) P-glycoprotein 2 (PGP2); FUNCTIONS IN: ATPase activity, coupled to transmembrane movement of substances; INVOLVED IN: transport, transmembrane transport; LOCATED IN: membrane; EXPRESSED IN: 22 plant structures; EXPRESSED DURING: 13 growth stages; CONTAINS InterPro DOMAIN/s: ATPase, AAA+ type, core (InterPro:IPR003593), ABC …	P-glycoprotein 2 (PGP2); FUNCTIONS IN: ATPase activity, coupled to transmembrane movement of substances; INVOLVED IN: transport, transmembrane transport; LOCATED IN: membrane; EXPRESSED IN: 22 plant structures; EXPRESSED DURING: 13 growth stages; CONTAINS InterPro DOMAIN/s: ATPase, AAA+ type, core (InterPro:IPR003593), ABC transporter-like (InterPro:IPR003439), ABC transporter, transmembrane doma…
transcript232	0.47	21.14	24.1	33.98	3.91277	0.181032	0.478843	NA	NA	NA	NA	#VALUE!	#VALUE!	#VALUE!	up-regulated	/	/	/	/	/	transcript232		transport.ABC transporters and multidrug resistance systems	AT4G25960	(loc_os02g46680.1 : 1687.0) no description available & (at4g25960 : 1672.0) P-glycoprotein 2 (PGP2); FUNCTIONS IN: ATPase activity, coupled to transmembrane movement of substances; INVOLVED IN: transport, transmembrane transport; LOCATED IN: membrane; EXPRESSED IN: 22 plant structures; EXPRESSED DURING: 13 growth stages; CONTAINS InterPro DOMAIN/s: ATPase, AAA+ type, core (InterPro:IPR003593), AB…	P-glycoprotein 2 (PGP2); FUNCTIONS IN: ATPase activity, coupled to transmembrane movement of substances; INVOLVED IN: transport, transmembrane transport; LOCATED IN: membrane; EXPRESSED IN: 22 plant structures; EXPRESSED DURING: 13 growth stages; CONTAINS InterPro DOMAIN/s: ATPase, AAA+ type, core (InterPro:IPR003593), ABC transporter-like (InterPro:IPR003439), ABC transporter, transmembrane doma…
transcript25714	0	16.86	11.25	17.38	4.15866	-0.54395	0.585355	NA	NA	NA	NA	#VALUE!	#VALUE!	#VALUE!	up-regulated	/	/	/	/	/	transcript25714		transport.Major Intrinsic Proteins.NIP	AT4G10380	(at4g10380 : 265.0) Boric acid channel. Essential for efficient boron uptake and plant development under boron limitation. Also functions in arsenite transport and tolerance. Localized preferentially in outer membrane domains of root cells.; NOD26-like intrinsic protein 5;1 (NIP5;1); CONTAINS InterPro DOMAIN/s: Major intrinsic protein, conserved site (InterPro:IPR022357), Major intrinsic protein …	NOD26-like intrinsic protein 5;1 (NIP5;1); CONTAINS InterPro DOMAIN/s: Major intrinsic protein, conserved site (InterPro:IPR022357), Major intrinsic protein (InterPro:IPR000425); BEST Arabidopsis thaliana protein match is: NOD26-like intrinsic protein 6;1 (TAIR:AT1G80760.1); Has 10572 Blast hits to 10477 proteins in 2169 species: Archae - 110; Bacteria - 5205; Metazoa - 1362; Fungi - 448; Plants …
transcript6598	0	6.45	1.05	0.95	2.89724	-1.86162	-0.0721498	NA	NA	NA	NA	#VALUE!	#VALUE!	#VALUE!	up-regulated	/	/	/	/	/	transcript6598		transport.metal	AT5G53550	(at5g53550 : 897.0) YELLOW STRIPE like 3 (YSL3); CONTAINS InterPro DOMAIN/s: Oligopeptide transporter OPT superfamily (InterPro:IPR004813); BEST Arabidopsis thaliana protein match is: YELLOW STRIPE like 2 (TAIR:AT5G24380.1). & (loc_os04g45860.2 : 856.0) no description available (original description: no original description)	YELLOW STRIPE like 3 (YSL3); CONTAINS InterPro DOMAIN/s: Oligopeptide transporter OPT superfamily (InterPro:IPR004813); BEST Arabidopsis thaliana protein match is: YELLOW STRIPE like 2 (TAIR:AT5G24380.1); Has 1791 Blast hits to 1736 proteins in 561 species: Archae - 19; Bacteria - 890; Metazoa - 0; Fungi - 282; Plants - 448; Viruses - 1; Other Eukaryotes - 151 (source: NCBI BLink).
transcript31138	0	53.62	12	16.58	5.77136	-2.07092	0.435423	NA	NA	NA	NA	#VALUE!	#VALUE!	#VALUE!	up-regulated	/	/	/	/	/	transcript31138		transport.phosphate	AT2G38940	(at2g38940 : 372.0) Encodes Pht1;4, a member of the Pht1 family of phosphate transporters which include: Pht1;1/At5g43350, Pht1;2/At5g43370, Pht1;3/At5g43360, Pht1;4/At2g38940, Pht1;5/At2g32830, Pht1;6/At5g43340, Pht1;7/At3g54700, Pht1;8/At1g20860, Pht1;9/At1g76430 (Plant Journal 2002, 31:341).; phosphate transporter 1;4 (PHT1;4); FUNCTIONS IN: phosphate transmembrane transporter activity, carboh…	phosphate transporter 1;4 (PHT1;4); FUNCTIONS IN: phosphate transmembrane transporter activity, carbohydrate transmembrane transporter activity, inorganic phosphate transmembrane transporter activity, sugar:hydrogen symporter activity; INVOLVED IN: transport, phosphate transport, transmembrane transport; LOCATED IN: nucleus, plasma membrane, vacuole, membrane; EXPRESSED IN: male gametophyte, cult…
transcript2726	0	2.89	1.36	6.99	1.95977	-0.720983	1.75941	NA	NA	NA	NA	#VALUE!	#VALUE!	#VALUE!	up-regulated	/	/	/	/	/	transcript2726		transport.potassium	AT4G13420	(at4g13420 : 860.0) Encodes a protein of the KUP/HAK/KT potassium channel class that is upregulated in the roots by K levels.; high affinity K+ transporter 5 (HAK5); FUNCTIONS IN: potassium ion transmembrane transporter activity, potassium:sodium symporter activity; INVOLVED IN: potassium ion transport; LOCATED IN: membrane; EXPRESSED IN: 15 plant structures; EXPRESSED DURING: 8 growth stages; CO…	high affinity K+ transporter 5 (HAK5); FUNCTIONS IN: potassium ion transmembrane transporter activity, potassium:sodium symporter activity; INVOLVED IN: potassium ion transport; LOCATED IN: membrane; EXPRESSED IN: 15 plant structures; EXPRESSED DURING: 8 growth stages; CONTAINS InterPro DOMAIN/s: Potassium uptake protein, kup (InterPro:IPR018519), K+ potassium transporter (InterPro:IPR003855); BE…
transcript39943	123.06	35.67	34.94	91.94	-1.75837	-0.0290099	1.37071	61.85	116.2	93.1	128.8	0.898988	-0.316706	0.464024	down-regulated	/	/	up-regulated	down-regulated	up-regulated	transcript39943		not assigned.unknown	no hits	no hits & (original description: no original description)
transcript39182	474.33	53.94	92.56	179.2	-3.113	0.768035	0.945635	109.15	28.35	35.4	227.1	-1.90804	0.310578	2.64766	down-regulated	/	/	down-regulated	/	up-regulated	transcript39182		not assigned.unknown	no hits	no hits & (original description: no original description)
transcript21880	150.62	31.08	90.79	128.93	-2.24071	1.51666	0.501326	112.3	91.6	95.5	100.55	-0.291064	0.0595167	0.0735894	down-regulated	/	/	down-regulated	/	/	transcript21880	CP29B	RNA.RNA binding	AT2G37220	(at2g37220 : 197.0) Encodes a chloroplast RNA binding protein. A substrate of the type III effector HopU1 (mono-ADP-ribosyltransferase). Protein is tyrosine-phosphorylated and its phosphorylation state is modulated in response to ABA in Arabidopsis thaliana seeds.; RNA-binding (RRM/RBD/RNP motifs) family protein; FUNCTIONS IN: RNA binding, poly(U) RNA binding; INVOLVED IN: response to cold, respo…	RNA-binding (RRM/RBD/RNP motifs) family protein; FUNCTIONS IN: RNA binding, poly(U) RNA binding; INVOLVED IN: response to cold, response to abscisic acid stimulus, innate immune response; LOCATED IN: in 6 components; EXPRESSED IN: 26 plant structures; EXPRESSED DURING: 15 growth stages; CONTAINS InterPro DOMAIN/s: RNA recognition motif, RNP-1 (InterPro:IPR000504), Nucleotide-binding, alpha-beta p…
transcript3251	267.08	119.06	104.04	84.68	-1.15891	-0.192817	-0.293908	108.95	86.3	118.15	86.55	-0.332794	0.448725	-0.4446	down-regulated	/	/	down-regulated	/	/	transcript3251	PAL1a	secondary metabolism.phenylpropanoids.lignin biosynthesis.PAL	AT2G37040	(p45729|pal3_petcr : 1155.0) Phenylalanine ammonia-lyase 3 (EC 4.3.1.5) - Petroselinum crispum (Parsley) (Petroselinum hortense) & (at2g37040 : 1116.0) Encodes PAL1, a phenylalanine ammonia-lyase. Arabidopsis has four PALs: AT2G37040 (PAL1), AT3G53260 (PAL2), AT5G04230 (PAL3) and AT3G10340 (PAL4).; PHE ammonia lyase 1 (PAL1); FUNCTIONS IN: phenylalanine ammonia-lyase activity; INVOLVED IN: in 10 …	PHE ammonia lyase 1 (PAL1); FUNCTIONS IN: phenylalanine ammonia-lyase activity; INVOLVED IN: in 10 processes; LOCATED IN: cytoplasm; EXPRESSED IN: 22 plant structures; EXPRESSED DURING: 13 growth stages; CONTAINS InterPro DOMAIN/s: Phenylalanine/histidine ammonia-lyase (InterPro:IPR001106), Phenylalanine/histidine ammonia-lyases, active site (InterPro:IPR022313), L-Aspartase-like (InterPro:IPR008…
transcript23504	289.85	96.66	91.04	98.06	-1.57444	-0.0855068	0.106042	113.25	84.6	89.1	113	-0.416511	0.0739163	0.339435	down-regulated	/	/	down-regulated	/	/	transcript23504	RD21	protein.degradation.cysteine protease	AT1G47128	(p00785|actn_actch : 300.0) Actinidain precursor (EC 3.4.22.14) (Actinidin) (Allergen Act c 1) - Actinidia chinensis (Kiwi) (Yangtao) & (at1g47128 : 295.0) cysteine proteinase precursor-like protein/ dehydration stress-responsive gene (RD21); responsive to dehydration 21 (RD21); FUNCTIONS IN: cysteine-type endopeptidase activity, cysteine-type peptidase activity; INVOLVED IN: response to water de…	responsive to dehydration 21 (RD21); FUNCTIONS IN: cysteine-type endopeptidase activity, cysteine-type peptidase activity; INVOLVED IN: response to water deprivation; LOCATED IN: apoplast, chloroplast, vacuole; EXPRESSED IN: 23 plant structures; EXPRESSED DURING: 13 growth stages; CONTAINS InterPro DOMAIN/s: Peptidase C1A, papain (InterPro:IPR013128), Proteinase inhibitor I29, cathepsin propeptid…
transcript39884	40.98	0	55.7	0	-5.39163	5.82528	-5.82528	NA	NA	NA	NA	#VALUE!	#VALUE!	#VALUE!	down-regulated	up-regulated	down-regulated	/	/	/	transcript39884		amino acid metabolism.degradation.aspartate family.methionine	AT3G23810	(q01781|sahh_petcr : 270.0) Adenosylhomocysteinase (EC 3.3.1.1) (S-adenosyl-L-homocysteine hydrolase) (AdoHcyase) - Petroselinum crispum (Parsley) (Petroselinum hortense) & (at3g23810 : 266.0) S-adenosyl-l-homocysteine (SAH) hydrolase 2 (SAHH2); FUNCTIONS IN: adenosylhomocysteinase activity; INVOLVED IN: one-carbon metabolic process; LOCATED IN: plasma membrane, vacuole, membrane; EXPRESSED IN: 3…	S-adenosyl-l-homocysteine (SAH) hydrolase 2 (SAHH2); FUNCTIONS IN: adenosylhomocysteinase activity; INVOLVED IN: one-carbon metabolic process; LOCATED IN: plasma membrane, vacuole, membrane; EXPRESSED IN: 33 plant structures; EXPRESSED DURING: 15 growth stages; CONTAINS InterPro DOMAIN/s: S-adenosyl-L-homocysteine hydrolase (InterPro:IPR000043), S-adenosyl-L-homocysteine hydrolase, conserved site…
transcript19073	37.86	0	52.21	9.8	-5.28021	5.73363	-2.30067	NA	NA	NA	NA	#VALUE!	#VALUE!	#VALUE!	down-regulated	up-regulated	down-regulated	/	/	/	transcript19073		misc.oxidases - copper, flavone etc	AT1G23740	(loc_os08g29170.1 : 381.0) no description available & (at1g23740 : 377.0) Oxidoreductase, zinc-binding dehydrogenase family protein; FUNCTIONS IN: oxidoreductase activity, zinc ion binding; INVOLVED IN: response to cold; LOCATED IN: in 6 components; EXPRESSED IN: 22 plant structures; EXPRESSED DURING: 14 growth stages; CONTAINS InterPro DOMAIN/s: GroES-like (InterPro:IPR011032), Alcohol dehydroge…	Oxidoreductase, zinc-binding dehydrogenase family protein; FUNCTIONS IN: oxidoreductase activity, zinc ion binding; INVOLVED IN: response to cold; LOCATED IN: in 6 components; EXPRESSED IN: 22 plant structures; EXPRESSED DURING: 14 growth stages; CONTAINS InterPro DOMAIN/s: GroES-like (InterPro:IPR011032), Alcohol dehydrogenase GroES-like (InterPro:IPR013154), Quinone oxidoreductase/zeta-crystall…
transcript24957	10.7	0	20.42	0	-3.54844	4.42089	-4.42089	NA	NA	NA	NA	#VALUE!	#VALUE!	#VALUE!	down-regulated	up-regulated	down-regulated	/	/	/	transcript24957		not assigned.unknown	AT1G19400	(loc_os03g56420.1 : 214.0) no description available & (at1g19400 : 195.0) Erythronate-4-phosphate dehydrogenase family protein; BEST Arabidopsis thaliana protein match is: Erythronate-4-phosphate dehydrogenase family protein (TAIR:AT1G75180.3)	Erythronate-4-phosphate dehydrogenase family protein; BEST Arabidopsis thaliana protein match is: Erythronate-4-phosphate dehydrogenase family protein (TAIR:AT1G75180.3); Has 144 Blast hits to 144 proteins in 19 species: Archae - 0; Bacteria - 0; Metazoa - 0; Fungi - 0; Plants - 144; Viruses - 0; Other Eukaryotes - 0 (source: NCBI BLink).
transcript12646	417.7	0.41	411.15	174.53	-8.21408	8.19133	-1.23145	NA	NA	NA	NA	#VALUE!	#VALUE!	#VALUE!	down-regulated	up-regulated	/	/	/	/	transcript12646	PGK2c	PS.calvin cycle.phosphoglycerate kinase	AT1G56190	(q42961|pgkh_tobac : 699.0) Phosphoglycerate kinase, chloroplast precursor (EC 2.7.2.3) - Nicotiana tabacum (Common tobacco) & (loc_os05g41640.1 : 695.0) no description available & (at1g56190 : 688.0) Phosphoglycerate kinase family protein; FUNCTIONS IN: phosphoglycerate kinase activity; INVOLVED IN: glycolysis; LOCATED IN: thylakoid, mitochondrion, chloroplast, membrane; EXPRESSED IN: 25 plant s…	Phosphoglycerate kinase family protein; FUNCTIONS IN: phosphoglycerate kinase activity; INVOLVED IN: response to cadmium ion, glycolysis; LOCATED IN: thylakoid, mitochondrion, chloroplast stroma, chloroplast, membrane; EXPRESSED IN: 28 plant structures; EXPRESSED DURING: 15 growth stages; CONTAINS InterPro DOMAIN/s: Phosphoglycerate kinase, N-terminal (InterPro:IPR015824), Phosphoglycerate kinase…
transcript33993	404.46	0	438.43	150.17	-8.66342	8.77949	-1.53946	NA	NA	NA	NA	#VALUE!	#VALUE!	#VALUE!	down-regulated	up-regulated	/	/	/	/	transcript33993	RBCS1A	PS.calvin cycle.rubisco small subunit	AT1G67090	(at1g67090 : 268.0) ribulose bisphosphate carboxylase small chain 1A (RBCS1A); FUNCTIONS IN: ribulose-bisphosphate carboxylase activity, copper ion binding; INVOLVED IN: carbon fixation, response to cold, response to blue light, response to red light, response to far red light; LOCATED IN: in 7 components; EXPRESSED IN: 21 plant structures; EXPRESSED DURING: L mature pollen stage, M germinated po…	ribulose bisphosphate carboxylase small chain 1A (RBCS1A); FUNCTIONS IN: ribulose-bisphosphate carboxylase activity, copper ion binding; INVOLVED IN: carbon fixation, response to cold, response to blue light, response to red light, response to far red light; LOCATED IN: in 10 components; EXPRESSED IN: 22 plant structures; EXPRESSED DURING: L mature pollen stage, M germinated pollen stage, seedlin…
transcript2264	4467.6	1233.83	3115.68	2950.27	-1.85551	1.3357	-0.0786741	NA	NA	NA	NA	#VALUE!	#VALUE!	#VALUE!	down-regulated	up-regulated	/	/	/	/	transcript2264	PSBC	PS.lightreaction.photosystem II.PSII polypeptide subunits	ATCG00280	(q6eny0|psbc_sacof : 831.0) Photosystem II 44 kDa reaction center protein (P6 protein) (CP43) - Saccharum officinarum (Sugarcane) & (atcg00280 : 827.0) chloroplast gene encoding a CP43 subunit of the photosystem II reaction center. promoter contains a blue-light responsive element.; photosystem II reaction center protein C (PSBC); FUNCTIONS IN: chlorophyll binding; INVOLVED IN: photosynthesis, li…	photosystem II reaction center protein C (PSBC); FUNCTIONS IN: chlorophyll binding; INVOLVED IN: photosynthesis, light reaction; LOCATED IN: in 7 components; EXPRESSED IN: 25 plant structures; EXPRESSED DURING: 13 growth stages; CONTAINS InterPro DOMAIN/s: Photosystem antenna protein-like (InterPro:IPR000932), Photosystem II protein PsbC (InterPro:IPR005869); BEST Arabidopsis thaliana protein mat…
transcript28762	24.72	0	38.04	8.32	-4.68482	5.28688	-2.06655	NA	NA	NA	NA	#VALUE!	#VALUE!	#VALUE!	down-regulated	up-regulated	/	/	/	/	transcript28762	PSBP1a	PS.lightreaction.photosystem II.PSII polypeptide subunits	AT1G06680	(q9slq8|psbp_cucsa : 295.0) Oxygen-evolving enhancer protein 2, chloroplast precursor (OEE2) (23 kDa subunit of oxygen evolving system of photosystem II) (OEC 23 kDa subunit) (23 kDa thylakoid membrane protein) (OEC23) - Cucumis sativus (Cucumber) & (at1g06680 : 283.0) Encodes a 23 kD extrinsic protein that is part of photosystem II and participates in the regulation of oxygen evolution.; photosy…	photosystem II subunit P-1 (PSBP-1); FUNCTIONS IN: poly(U) RNA binding; INVOLVED IN: photosynthesis, light reaction, defense response to bacterium, response to light intensity; LOCATED IN: in 12 components; EXPRESSED IN: 27 plant structures; EXPRESSED DURING: 15 growth stages; CONTAINS InterPro DOMAIN/s: Photosystem II oxygen evolving complex protein PsbP (InterPro:IPR002683), Mog1/PsbP/DUF1795, …
transcript35188	143.72	0	176.85	60.88	-7.17712	7.47452	-1.52312	NA	NA	NA	NA	#VALUE!	#VALUE!	#VALUE!	down-regulated	up-regulated	/	/	/	/	transcript35188	PSBQA	PS.lightreaction.photosystem II.PSII polypeptide subunits	AT4G21280	(at4g21280 : 177.0) Encodes the PsbQ subunit of the oxygen evolving complex of photosystem II.; photosystem II subunit QA (PSBQA); FUNCTIONS IN: calcium ion binding; INVOLVED IN: response to light stimulus, peptidyl-cysteine S-nitrosylation, response to light intensity; LOCATED IN: chloroplast thylakoid membrane, chloroplast thylakoid lumen, chloroplast photosystem II, chloroplast, oxygen evolvin…	photosystem II subunit QA (PSBQA); FUNCTIONS IN: calcium ion binding; INVOLVED IN: response to light stimulus, peptidyl-cysteine S-nitrosylation, response to light intensity; LOCATED IN: in 8 components; EXPRESSED IN: 27 plant structures; EXPRESSED DURING: 15 growth stages; CONTAINS InterPro DOMAIN/s: Photosystem II oxygen evolving complex protein PsbQ (InterPro:IPR008797), Twin-arginine transloc…
transcript35320	82.76	0	115.53	47.61	-6.38819	6.86456	-1.26138	106.15	112.1	97.95	83.85	0.0779671	-0.192827	-0.221785	down-regulated	up-regulated	/	/	/	/	transcript35320	PSIP	PS.lightreaction.photosystem I.PSI polypeptide subunits	AT2G46820	(at2g46820 : 121.0) Encodes the P subunit of Photosystem I. About 25% of the TMP14 pool appeared to be phosphorylated, and this ratio is not affected by light. Contains seven phosphorylation sites on threonine residue and chloroplast targeting signal. Located in the proximity of PSI-L, -H and -O subunits.; photosystem I P subunit (PSI-P); FUNCTIONS IN: DNA binding; INVOLVED IN: photosynthetic ele…	photosystem I P subunit (PSI-P); FUNCTIONS IN: DNA binding; INVOLVED IN: photosynthetic electron transport in photosystem I; LOCATED IN: in 7 components; EXPRESSED IN: 23 plant structures; EXPRESSED DURING: 14 growth stages; BEST Arabidopsis thaliana protein match is: unknown protein (TAIR:AT1G52220.1); Has 450 Blast hits to 450 proteins in 73 species: Archae - 0; Bacteria - 149; Metazoa - 0; Fun…
transcript29371	15.21	0	18.98	23.87	-4.01881	4.32048	0.31585	NA	NA	NA	NA	#VALUE!	#VALUE!	#VALUE!	down-regulated	up-regulated	/	/	/	/	transcript29371		amino acid metabolism.synthesis.central amino acid metabolism.GABA.Glutamate decarboxylase	AT2G02000	(loc_os03g51080.1 : 466.0) no description available & (at2g02000 : 446.0) glutamate decarboxylase 3 (GAD3); FUNCTIONS IN: calmodulin binding; INVOLVED IN: carboxylic acid metabolic process, glutamate metabolic process, glutamate decarboxylation to succinate; LOCATED IN: cellular_component unknown; CONTAINS InterPro DOMAIN/s: Pyridoxal phosphate-dependent transferase, major domain (InterPro:IPR015…	glutamate decarboxylase 3 (GAD3); FUNCTIONS IN: calmodulin binding; INVOLVED IN: carboxylic acid metabolic process, glutamate metabolic process, glutamate decarboxylation to succinate; LOCATED IN: cellular_component unknown; CONTAINS InterPro DOMAIN/s: Pyridoxal phosphate-dependent transferase, major domain (InterPro:IPR015424), Pyridoxal phosphate-dependent decarboxylase (InterPro:IPR002129), Gl…
transcript21171	18.53	0	15.73	30.96	-4.28762	4.06437	0.93383	NA	NA	NA	NA	#VALUE!	#VALUE!	#VALUE!	down-regulated	up-regulated	/	/	/	/	transcript21171		amino acid metabolism.synthesis.serine-glycine-cysteine group.cysteine.SAT	AT3G13110	(at3g13110 : 340.0) Encodes a mitochondrial serine O-acetyltransferase involved in sulfur assimilation and cysteine biosynthesis. Expressed in the vascular system.; serine acetyltransferase 2;2 (SERAT2;2); FUNCTIONS IN: zinc ion binding, serine O-acetyltransferase activity; INVOLVED IN: response to cadmium ion, cysteine biosynthetic process; LOCATED IN: mitochondrion; EXPRESSED IN: 26 plant struc…	serine acetyltransferase 2;2 (SERAT2;2); FUNCTIONS IN: zinc ion binding, serine O-acetyltransferase activity; INVOLVED IN: response to cadmium ion, cysteine biosynthetic process; LOCATED IN: mitochondrion; EXPRESSED IN: 26 plant structures; EXPRESSED DURING: 15 growth stages; CONTAINS InterPro DOMAIN/s: Hexapeptide transferase, conserved site (InterPro:IPR018357), Serine O-acetyltransferase (Inte…
transcript148	14.15	0	12.88	2.76	-3.92125	3.79494	-1.8842	NA	NA	NA	NA	#VALUE!	#VALUE!	#VALUE!	down-regulated	up-regulated	/	/	/	/	transcript148		cell.organisation.cytoskeleton.Myosin.Class VII	AT3G19960	(at3g19960 : 1432.0) member of Myosin-like proteins; myosin 1 (ATM1); CONTAINS InterPro DOMAIN/s: Myosin head, motor domain (InterPro:IPR001609), IQ calmodulin-binding region (InterPro:IPR000048); BEST Arabidopsis thaliana protein match is: P-loop containing nucleoside triphosphate hydrolases superfamily protein (TAIR:AT1G50360.1)	myosin 1 (ATM1); FUNCTIONS IN: motor activity; INVOLVED IN: actin filament-based movement; LOCATED IN: plasma membrane, myosin complex, cell plate, phragmoplast; EXPRESSED IN: 24 plant structures; EXPRESSED DURING: 13 growth stages; CONTAINS InterPro DOMAIN/s: Myosin head, motor domain (InterPro:IPR001609), IQ calmodulin-binding region (InterPro:IPR000048); BEST Arabidopsis thaliana protein match…
transcript17552	9.41	0	14.24	12.73	-3.3799	3.92979	-0.150531	NA	NA	NA	NA	#VALUE!	#VALUE!	#VALUE!	down-regulated	up-regulated	/	/	/	/	transcript17552		development.unspecified	AT1G52540	(loc_os02g09359.1 : 452.0) no description available & (at1g52540 : 387.0) Protein kinase superfamily protein; FUNCTIONS IN: protein tyrosine kinase activity, protein kinase activity, kinase activity, ATP binding; INVOLVED IN: protein amino acid phosphorylation; LOCATED IN: plasma membrane; EXPRESSED IN: 23 plant structures; EXPRESSED DURING: 13 growth stages; CONTAINS InterPro DOMAIN/s: Protein k…	Protein kinase superfamily protein; FUNCTIONS IN: protein tyrosine kinase activity, protein kinase activity, kinase activity, ATP binding; INVOLVED IN: protein amino acid phosphorylation; LOCATED IN: plasma membrane; EXPRESSED IN: 23 plant structures; EXPRESSED DURING: 13 growth stages; CONTAINS InterPro DOMAIN/s: Protein kinase, ATP binding site (InterPro:IPR017441), Protein kinase, catalytic do…
transcript5403	6.24	0	8.97	3.27	-2.85599	3.31759	-1.22336	NA	NA	NA	NA	#VALUE!	#VALUE!	#VALUE!	down-regulated	up-regulated	/	/	/	/	transcript5403		DNA.synthesis/chromatin structure	AT3G06980	(loc_os03g01830.1 : 633.0) no description available & (at3g06980 : 550.0) DEA(D/H)-box RNA helicase family protein; FUNCTIONS IN: helicase activity, ATP binding, nucleic acid binding, ATP-dependent helicase activity; INVOLVED IN: biological_process unknown; LOCATED IN: chloroplast; EXPRESSED IN: 23 plant structures; EXPRESSED DURING: 13 growth stages; CONTAINS InterPro DOMAIN/s: RNA helicase, DEA…	DEA(D/H)-box RNA helicase family protein; FUNCTIONS IN: helicase activity, ATP binding, nucleic acid binding, ATP-dependent helicase activity; INVOLVED IN: biological_process unknown; LOCATED IN: chloroplast; EXPRESSED IN: 23 plant structures; EXPRESSED DURING: 13 growth stages; CONTAINS InterPro DOMAIN/s: RNA helicase, DEAD-box type, Q motif (InterPro:IPR014014), DNA/RNA helicase, DEAD/DEAH box …
transcript22778	13.07	0	14.24	18.14	-3.81455	3.92979	0.328728	NA	NA	NA	NA	#VALUE!	#VALUE!	#VALUE!	down-regulated	up-regulated	/	/	/	/	transcript22778		lipid metabolism.exotics (steroids, squalene etc).sphingolipids	AT3G06060	(at3g06060 : 333.0) NAD(P)-binding Rossmann-fold superfamily protein; FUNCTIONS IN: oxidoreductase activity, binding, catalytic activity; INVOLVED IN: oxidation reduction, metabolic process; LOCATED IN: endomembrane system; EXPRESSED IN: 23 plant structures; EXPRESSED DURING: 15 growth stages; CONTAINS InterPro DOMAIN/s: Short-chain dehydrogenase/reductase, conserved site (InterPro:IPR020904), NA…	NAD(P)-binding Rossmann-fold superfamily protein; FUNCTIONS IN: oxidoreductase activity, binding, catalytic activity; INVOLVED IN: oxidation reduction, metabolic process; LOCATED IN: endomembrane system; EXPRESSED IN: 23 plant structures; EXPRESSED DURING: 15 growth stages; CONTAINS InterPro DOMAIN/s: Short-chain dehydrogenase/reductase, conserved site (InterPro:IPR020904), NAD(P)-binding domain …
transcript1838	7.61	0.05	4.64	3.03	-3.03562	2.42531	-0.484915	NA	NA	NA	NA	#VALUE!	#VALUE!	#VALUE!	down-regulated	up-regulated	/	/	/	/	transcript1838		misc.UDP glucosyl and glucoronyl transferases	AT1G52420	(at1g52420 : 584.0) UDP-Glycosyltransferase superfamily protein; FUNCTIONS IN: transferase activity, transferring glycosyl groups; INVOLVED IN: biosynthetic process; EXPRESSED IN: 22 plant structures; EXPRESSED DURING: 13 growth stages; CONTAINS InterPro DOMAIN/s: Glycosyl transferase, group 1 (InterPro:IPR001296); BEST Arabidopsis thaliana protein match is: UDP-Glycosyltransferase superfamily pr…	UDP-Glycosyltransferase superfamily protein; FUNCTIONS IN: transferase activity, transferring glycosyl groups; INVOLVED IN: biosynthetic process; EXPRESSED IN: 22 plant structures; EXPRESSED DURING: 13 growth stages; CONTAINS InterPro DOMAIN/s: Glycosyl transferase, group 1 (InterPro:IPR001296); BEST Arabidopsis thaliana protein match is: UDP-Glycosyltransferase superfamily protein (TAIR:AT3G1594…
transcript41470	73.73	0	33.53	25.38	-6.22362	5.10978	-0.388406	NA	NA	NA	NA	#VALUE!	#VALUE!	#VALUE!	down-regulated	up-regulated	/	/	/	/	transcript41470		mitochondrial electron transport / ATP synthesis.cytochrome c oxidase	AT4G37830	(at4g37830 : 120.0) cytochrome c oxidase-related; FUNCTIONS IN: cytochrome-c oxidase activity; LOCATED IN: mitochondrion; EXPRESSED IN: 24 plant structures; EXPRESSED DURING: 15 growth stages; CONTAINS InterPro DOMAIN/s: Cytochrome c oxidase, subunit VIa (InterPro:IPR001349)	cytochrome c oxidase-related; FUNCTIONS IN: cytochrome-c oxidase activity; LOCATED IN: mitochondrion; EXPRESSED IN: 24 plant structures; EXPRESSED DURING: 15 growth stages; CONTAINS InterPro DOMAIN/s: Cytochrome c oxidase, subunit VIa (InterPro:IPR001349); Has 184 Blast hits to 184 proteins in 52 species: Archae - 0; Bacteria - 0; Metazoa - 127; Fungi - 0; Plants - 48; Viruses - 0; Other Eukaryot…
transcript12742	4.55	0	8.3	6.19	-2.47249	3.21723	-0.371239	NA	NA	NA	NA	#VALUE!	#VALUE!	#VALUE!	down-regulated	up-regulated	/	/	/	/	transcript12742		not assigned.no ontology	AT5G13020	(loc_os08g23930.2 : 343.0) no description available & (at5g13020 : 339.0) Emsy N Terminus (ENT)/ plant Tudor-like domains-containing protein; FUNCTIONS IN: molecular_function unknown; INVOLVED IN: biological_process unknown; LOCATED IN: cellular_component unknown; EXPRESSED IN: 25 plant structures; EXPRESSED DURING: 13 growth stages; CONTAINS InterPro DOMAIN/s: Tudor-like, plant (InterPro:IPR0140…	Emsy N Terminus (ENT)/ plant Tudor-like domains-containing protein; FUNCTIONS IN: molecular_function unknown; INVOLVED IN: biological_process unknown; LOCATED IN: cellular_component unknown; EXPRESSED IN: 25 plant structures; EXPRESSED DURING: 13 growth stages; CONTAINS InterPro DOMAIN/s: Tudor-like, plant (InterPro:IPR014002), ENT (InterPro:IPR005491); BEST Arabidopsis thaliana protein match is:…
transcript1581	8.17	0	3.26	1.93	-3.19692	2.09085	-0.539953	NA	NA	NA	NA	#VALUE!	#VALUE!	#VALUE!	down-regulated	up-regulated	/	/	/	/	transcript1581		not assigned.no ontology.C2 domain-containing protein	AT1G22610	(at1g22610 : 1050.0) C2 calcium/lipid-binding plant phosphoribosyltransferase family protein; FUNCTIONS IN: molecular_function unknown; INVOLVED IN: biological_process unknown; LOCATED IN: chloroplast; EXPRESSED IN: 22 plant structures; EXPRESSED DURING: 13 growth stages; CONTAINS InterPro DOMAIN/s: C2 membrane targeting protein (InterPro:IPR018029), C2 calcium/lipid-binding domain, CaLB (InterPr…	C2 calcium/lipid-binding plant phosphoribosyltransferase family protein; FUNCTIONS IN: molecular_function unknown; INVOLVED IN: biological_process unknown; LOCATED IN: chloroplast; EXPRESSED IN: 22 plant structures; EXPRESSED DURING: 13 growth stages; CONTAINS InterPro DOMAIN/s: C2 membrane targeting protein (InterPro:IPR018029), C2 calcium/lipid-binding domain, CaLB (InterPro:IPR008973), Phospho…
transcript18884	96.96	0	585.33	176.98	-6.61412	9.19557	-1.72	NA	NA	NA	NA	#VALUE!	#VALUE!	#VALUE!	down-regulated	up-regulated	/	/	/	/	transcript18884		not assigned.unknown	no hits	no hits & (original description: no original description)
transcript27434	31.97	0.15	85.49	28.26	-4.84145	6.23283	-1.5636	NA	NA	NA	NA	#VALUE!	#VALUE!	#VALUE!	down-regulated	up-regulated	/	/	/	/	transcript27434		not assigned.unknown	no hits	no hits & (original description: no original description)
transcript31287	42.62	0.13	79.43	36.76	-5.2706	6.15334	-1.09087	NA	NA	NA	NA	#VALUE!	#VALUE!	#VALUE!	down-regulated	up-regulated	/	/	/	/	transcript31287		not assigned.unknown	no hits	no hits & (original description: no original description)
transcript3506	5.07	0	20.66	13.68	-2.6017	4.43696	-0.561181	NA	NA	NA	NA	#VALUE!	#VALUE!	#VALUE!	down-regulated	up-regulated	/	/	/	/	transcript3506		not assigned.unknown	AT2G32240	(at2g32240 : 82.4) FUNCTIONS IN: molecular_function unknown; INVOLVED IN: response to cadmium ion; LOCATED IN: plasma membrane; EXPRESSED IN: 25 plant structures; EXPRESSED DURING: 13 growth stages; CONTAINS InterPro DOMAIN/s: Prefoldin (InterPro:IPR009053); BEST Arabidopsis thaliana protein match is: unknown protein (TAIR:AT1G05320.3)	FUNCTIONS IN: molecular_function unknown; INVOLVED IN: response to cadmium ion; LOCATED IN: plasma membrane; EXPRESSED IN: 25 plant structures; EXPRESSED DURING: 13 growth stages; CONTAINS InterPro DOMAIN/s: Prefoldin (InterPro:IPR009053); BEST Arabidopsis thaliana protein match is: unknown protein (TAIR:AT1G05320.3); Has 470429 Blast hits to 168274 proteins in 4282 species: Archae - 6896; Bacter…
transcript7068	5.93	0	5.93	3.96	-2.79286	2.79286	-0.482515	NA	NA	NA	NA	#VALUE!	#VALUE!	#VALUE!	down-regulated	up-regulated	/	/	/	/	transcript7068		not assigned.unknown	AT3G12150	(loc_os02g10160.1 : 195.0) no description available & (at3g12150 : 184.0) unknown protein; CONTAINS InterPro DOMAIN/s: Protein of unknown function DUF2048 (InterPro:IPR019149)	unknown protein; CONTAINS InterPro DOMAIN/s: Protein of unknown function DUF2048 (InterPro:IPR019149); Has 421 Blast hits to 334 proteins in 155 species: Archae - 2; Bacteria - 147; Metazoa - 215; Fungi - 0; Plants - 43; Viruses - 0; Other Eukaryotes - 14 (source: NCBI BLink).
transcript8790	21.84	0.12	7.03	20.14	-4.34999	2.8419	1.3965	NA	NA	NA	NA	#VALUE!	#VALUE!	#VALUE!	down-regulated	up-regulated	/	/	/	/	transcript8790		protein.degradation.ubiquitin.proteasom	AT1G75990	(q06364|psmd3_dauca : 662.0) Probable 26S proteasome non-ATPase regulatory subunit 3 (26S proteasome subunit S3) (Nuclear antigen 21D7) - Daucus carota (Carrot) & (loc_os08g43640.1 : 638.0) no description available & (at1g75990 : 634.0) PAM domain (PCI/PINT associated module) protein; FUNCTIONS IN: enzyme regulator activity; INVOLVED IN: protein catabolic process, ubiquitin-dependent protein cata…	PAM domain (PCI/PINT associated module) protein; FUNCTIONS IN: enzyme regulator activity; INVOLVED IN: protein catabolic process, ubiquitin-dependent protein catabolic process; LOCATED IN: proteasome complex, plasma membrane, proteasome regulatory particle, lid subcomplex, membrane; EXPRESSED IN: 23 plant structures; EXPRESSED DURING: 13 growth stages; CONTAINS InterPro DOMAIN/s: Proteasome compo…
transcript15016	100.04	34.4	110.96	104.14	-1.51311	1.66116	-0.0906718	NA	NA	NA	NA	#VALUE!	#VALUE!	#VALUE!	down-regulated	up-regulated	/	/	/	/	transcript15016		protein.postranslational modification	AT5G14640	(at5g14640 : 764.0) shaggy-like kinase 13 (SK13); FUNCTIONS IN: protein serine/threonine kinase activity, protein kinase activity, ATP binding; INVOLVED IN: response to salt stress, hyperosmotic response; LOCATED IN: cytosol; EXPRESSED IN: 24 plant structures; EXPRESSED DURING: 13 growth stages; CONTAINS InterPro DOMAIN/s: Protein kinase, ATP binding site (InterPro:IPR017441), Protein kinase, cat…	shaggy-like kinase 13 (SK13); FUNCTIONS IN: protein serine/threonine kinase activity, protein kinase activity, ATP binding; INVOLVED IN: response to salt stress, hyperosmotic response; LOCATED IN: cytosol; EXPRESSED IN: 24 plant structures; EXPRESSED DURING: 13 growth stages; CONTAINS InterPro DOMAIN/s: Protein kinase, ATP binding site (InterPro:IPR017441), Protein kinase, catalytic domain (Inter…
transcript11600	46.93	0	237.48	69.56	-5.58286	7.89772	-1.75695	NA	NA	NA	NA	#VALUE!	#VALUE!	#VALUE!	down-regulated	up-regulated	/	/	/	/	transcript11600		protein.synthesis.elongation	AT4G20360	(p46280|eftu2_soybn : 702.0) Elongation factor Tu, chloroplast precursor (EF-Tu) - Glycine max (Soybean) & (at4g20360 : 686.0) RAB GTPase homolog E1B (RABE1b); FUNCTIONS IN: GTP binding, translation elongation factor activity, GTPase activity; INVOLVED IN: peptidyl-cysteine S-nitrosylation; LOCATED IN: in 9 components; EXPRESSED IN: 26 plant structures; EXPRESSED DURING: 15 growth stages; CONTAIN…	RAB GTPase homolog E1B (RABE1b); FUNCTIONS IN: GTP binding, translation elongation factor activity, GTPase activity; INVOLVED IN: peptidyl-cysteine S-nitrosylation; LOCATED IN: in 9 components; EXPRESSED IN: 26 plant structures; EXPRESSED DURING: 15 growth stages; CONTAINS InterPro DOMAIN/s: Translation elongation factor EFTu/EF1A, bacterial/organelle (InterPro:IPR004541), Translation elongation …
transcript19795	16.83	0.04	8.31	1.87	-4.09965	3.1622	-1.69773	NA	NA	NA	NA	#VALUE!	#VALUE!	#VALUE!	down-regulated	up-regulated	/	/	/	/	transcript19795		protein.targeting.chloroplast	AT2G45770	(at2g45770 : 482.0) chloroplast SRP receptor homolog, alpha subunit CPFTSY. Required for LHCP integration into isolated thylakoids.; CPFTSY; FUNCTIONS IN: GTP binding; INVOLVED IN: protein import into chloroplast thylakoid membrane, protein targeting, thylakoid membrane organization, photosynthetic electron transport in photosystem II; LOCATED IN: chloroplast, signal recognition particle, endopla…	CPFTSY; FUNCTIONS IN: nucleoside-triphosphatase activity, GTP binding, nucleotide binding; INVOLVED IN: protein import into chloroplast thylakoid membrane, protein targeting, thylakoid membrane organization, photosynthetic electron transport in photosystem II; LOCATED IN: chloroplast, signal recognition particle, endoplasmic reticulum targeting, chloroplast thylakoid; EXPRESSED IN: 22 plant struc…
transcript23791	42.15	0	13.79	19.54	-5.43129	3.88655	0.473814	NA	NA	NA	NA	#VALUE!	#VALUE!	#VALUE!	down-regulated	up-regulated	/	/	/	/	transcript23791		redox.ascorbate and glutathione.ascorbate.GDP-L-galactose-hexose-1-phosphate guanyltransferase	AT4G26850	(loc_os12g08810.1 : 458.0) no description available & (at4g26850 : 444.0) Encodes a novel protein involved in ascorbate biosynthesis, which was shown to catalyze the transfer of GMP from GDP-galactose to a variety of hexose-1-phosphate acceptors. Recessive mutation has a reduced amount of vitamin C, lower level of non-photochemical quenching, and reduced rate of conversion of violaxanthin to zeax…	vitamin c defective 2 (VTC2); FUNCTIONS IN: in 8 functions; INVOLVED IN: response to jasmonic acid stimulus, L-ascorbic acid biosynthetic process, defense response to bacterium, response to heat, defense response by callose deposition in cell wall; LOCATED IN: cellular_component unknown; EXPRESSED IN: 23 plant structures; EXPRESSED DURING: 15 growth stages; BEST Arabidopsis thaliana protein match…
transcript2996	69.65	0	8.7	9.93	-6.14262	3.27798	0.172237	NA	NA	NA	NA	#VALUE!	#VALUE!	#VALUE!	down-regulated	up-regulated	/	/	/	/	transcript2996		RNA.processing	AT4G34110	(loc_os08g22354.2 : 675.0) no description available & (at4g34110 : 660.0) Putative poly-A binding protein. Member of a gene family .Expressed in stele and root meristem and post-fertilization ovules.Member of the class II family of PABP proteins.; poly(A) binding protein 2 (PAB2); FUNCTIONS IN: RNA binding, translation initiation factor activity; INVOLVED IN: response to salt stress, translationa…	poly(A) binding protein 2 (PAB2); FUNCTIONS IN: RNA binding, translation initiation factor activity; INVOLVED IN: response to salt stress, translational initiation; EXPRESSED IN: 25 plant structures; EXPRESSED DURING: 17 growth stages; CONTAINS InterPro DOMAIN/s: Polyadenylate-binding protein/Hyperplastic disc protein (InterPro:IPR002004), RNA recognition motif, RNP-1 (InterPro:IPR000504), Polyad…
transcript25168	26.12	0	27.66	5.97	-4.76129	4.84097	-2.03981	NA	NA	NA	NA	#VALUE!	#VALUE!	#VALUE!	down-regulated	up-regulated	/	/	/	/	transcript25168		RNA.RNA binding	AT4G24770	(loc_os09g39180.1 : 260.0) no description available & (p19683|roc4_nicsy : 256.0) 31 kDa ribonucleoprotein, chloroplast precursor - Nicotiana sylvestris (Wood tobacco) & (at4g24770 : 255.0) Encodes a chloroplast RNA-binding protein. A substrate of the type III effector HopU1 (mono-ADP-ribosyltransferase). Required for editing and stability of specific chloroplast mRNAs.; 31-kDa RNA binding protei…	31-kDa RNA binding protein (RBP31); FUNCTIONS IN: RNA binding, poly(U) RNA binding; INVOLVED IN: RNA modification, RNA processing, innate immune response; LOCATED IN: thylakoid, chloroplast thylakoid membrane, chloroplast stroma, chloroplast, chloroplast envelope; EXPRESSED IN: 26 plant structures; EXPRESSED DURING: 14 growth stages; CONTAINS InterPro DOMAIN/s: RNA recognition motif, RNP-1 (Inter…
transcript37037	30.32	0	176.78	46.85	-4.96901	7.47395	-1.8935	NA	NA	NA	NA	#VALUE!	#VALUE!	#VALUE!	down-regulated	up-regulated	/	/	/	/	transcript37037		S-assimilation.APR	AT4G21990	(at4g21990 : 281.0) Encodes a protein disulfide isomerase-like (PDIL) protein, a member of a multigene family within the thioredoxin (TRX) superfamily. This protein also belongs to the adenosine 5-phosphosulfate reductase-like (APRL) group.; APS reductase 3 (APR3); CONTAINS InterPro DOMAIN/s: Rossmann-like alpha/beta/alpha sandwich fold (InterPro:IPR014729), Phosphoadenosine phosphosulphate reduc…	APS reductase 3 (APR3); FUNCTIONS IN: adenylyl-sulfate reductase activity; INVOLVED IN: sulfate assimilation; LOCATED IN: chloroplast; EXPRESSED IN: 23 plant structures; EXPRESSED DURING: 15 growth stages; CONTAINS InterPro DOMAIN/s: Rossmann-like alpha/beta/alpha sandwich fold (InterPro:IPR014729), Thioredoxin-independent 5&apos;-adenylylsulphate reductase (InterPro:IPR004508), Thioredoxin fold …
transcript31459	31.7	0	19.41	6.69	-5.03122	4.3512	-1.40822	NA	NA	NA	NA	#VALUE!	#VALUE!	#VALUE!	down-regulated	up-regulated	/	/	/	/	transcript31459		stress.biotic	AT5G47120	(at5g47120 : 210.0) Encodes BI-1, a homolog of mammalian Bax inhibitor 1. Functions as an attenuator of biotic and abiotic types of cell death. Bax-induced cell death can be downregulated by ectopically expressing AtBI in planta.; BAX inhibitor 1 (BI1); CONTAINS InterPro DOMAIN/s: Inhibitor of apoptosis-promoting Bax1 related (InterPro:IPR006214), Bax inhibitor 1, conserved site (InterPro:IPR0062…	BAX inhibitor 1 (BI1); CONTAINS InterPro DOMAIN/s: Inhibitor of apoptosis-promoting Bax1 related (InterPro:IPR006214), Bax inhibitor 1, conserved site (InterPro:IPR006213); BEST Arabidopsis thaliana protein match is: Bax inhibitor-1 family protein (TAIR:AT4G17580.1); Has 1807 Blast hits to 1807 proteins in 277 species: Archae - 0; Bacteria - 0; Metazoa - 736; Fungi - 347; Plants - 385; Viruses - …
transcript15870	19.36	0	26.06	20.2	-4.34767	4.75809	-0.352098	NA	NA	NA	NA	#VALUE!	#VALUE!	#VALUE!	down-regulated	up-regulated	/	/	/	/	transcript15870		tetrapyrrole synthesis.uroporphyrin-III C-methyltransferase	AT5G40850	(at5g40850 : 423.0) Encodes a urophorphyrin III methylase that catalyzes S-adenosyl-L-methionine-dependent transmethylation in a multistep process involving the formation of a covalently linked complex with S-adenosyl-L-methionine.; urophorphyrin methylase 1 (UPM1); CONTAINS InterPro DOMAIN/s: Tetrapyrrole methylase (InterPro:IPR000878), Tetrapyrrole methylase, subdomain 1 (InterPro:IPR014777), U…	urophorphyrin methylase 1 (UPM1); CONTAINS InterPro DOMAIN/s: Tetrapyrrole methylase (InterPro:IPR000878), Tetrapyrrole methylase, subdomain 1 (InterPro:IPR014777), Uroporphyrin-III C-methyltransferase, plant (InterPro:IPR012383), Uroporphyrin-III C-methyltransferase, C-terminal (InterPro:IPR006366), Tetrapyrrole methylase, subdomain 2 (InterPro:IPR014776), Uroporphiryn-III C-methyltransferase, c…
transcript41631	28.54	0	33.88	85.44	-4.8846	5.12433	1.3093	NA	NA	NA	NA	#VALUE!	#VALUE!	#VALUE!	down-regulated	up-regulated	/	/	/	/	transcript41631		transport.metal	AT5G20650	(at5g20650 : 94.7) encodes a member of copper transporter family and functionally complements a high affinity copper transporter mutant in yeast; copper transporter 5 (COPT5); FUNCTIONS IN: copper ion transmembrane transporter activity, high affinity copper ion transmembrane transporter activity; INVOLVED IN: copper ion transport; LOCATED IN: plasma membrane, vacuole; EXPRESSED IN: 24 plant struc…	copper transporter 5 (COPT5); FUNCTIONS IN: copper ion transmembrane transporter activity, high affinity copper ion transmembrane transporter activity; INVOLVED IN: copper ion transport; LOCATED IN: plasma membrane, vacuole; EXPRESSED IN: 24 plant structures; EXPRESSED DURING: 14 growth stages; CONTAINS InterPro DOMAIN/s: Ctr copper transporter (InterPro:IPR007274); BEST Arabidopsis thaliana prot…
transcript25283	50.51	0	37.68	49.63	-5.68678	5.27352	0.388405	NA	NA	NA	NA	#VALUE!	#VALUE!	#VALUE!	down-regulated	up-regulated	/	/	/	/	transcript25283		transport.porins	AT5G67500	(loc_os03g10510.1 : 330.0) no description available & (at5g67500 : 318.0) Encodes a voltage-dependent anion channel (VDAC: AT3G01280/VDAC1, AT5G67500/VDAC2, AT5G15090/VDAC3, AT5G57490/VDAC4, AT5G15090/VDAC5). VDACs are reported to be porin-type, beta-barrel diffusion pores. They are prominently localized in the outer mitochondrial membrane and are involved in metabolite exchange between the organ…	voltage dependent anion channel 2 (VDAC2); FUNCTIONS IN: voltage-gated anion channel activity; INVOLVED IN: response to bacterium, anion transport; LOCATED IN: in 7 components; EXPRESSED IN: 27 plant structures; EXPRESSED DURING: 15 growth stages; CONTAINS InterPro DOMAIN/s: Porin, eukaryotic type (InterPro:IPR001925); BEST Arabidopsis thaliana protein match is: voltage dependent anion channel 5 …
transcript33698	11.9	0	8.76	1.31	-3.6893	3.28688	-2.07899	NA	NA	NA	NA	#VALUE!	#VALUE!	#VALUE!	down-regulated	up-regulated	/	/	/	/	transcript33698		transport.sugars	AT5G16150	(loc_os01g04190.3 : 306.0) no description available & (at5g16150 : 288.0) Encodes a putative plastidic glucose transporter.; plastidic GLC translocator (PGLCT); FUNCTIONS IN: carbohydrate transmembrane transporter activity, sugar:hydrogen symporter activity; INVOLVED IN: response to trehalose stimulus; LOCATED IN: membrane; EXPRESSED IN: 24 plant structures; EXPRESSED DURING: 14 growth stages; CO…	plastidic GLC translocator (PGLCT); FUNCTIONS IN: carbohydrate transmembrane transporter activity, sugar:hydrogen symporter activity; INVOLVED IN: response to trehalose stimulus; LOCATED IN: membrane, chloroplast envelope; EXPRESSED IN: 24 plant structures; EXPRESSED DURING: 14 growth stages; CONTAINS InterPro DOMAIN/s: Sugar transporter, conserved site (InterPro:IPR005829), Major facilitator sup…
transcript14851	21.25	0	8.5	6.29	-4.47573	3.24793	-0.382009	NA	NA	NA	NA	#VALUE!	#VALUE!	#VALUE!	down-regulated	up-regulated	/	/	/	/	transcript14851		transport.unspecified cations	AT5G45380	(at5g45380 : 578.0) DEGRADATION OF UREA 3 (DUR3); CONTAINS InterPro DOMAIN/s: Sodium/solute symporter, subgroup (InterPro:IPR019900), Sodium/solute symporter (InterPro:IPR001734)	DEGRADATION OF UREA 3 (DUR3); CONTAINS InterPro DOMAIN/s: Sodium/solute symporter, subgroup (InterPro:IPR019900), Sodium/solute symporter (InterPro:IPR001734); Has 9388 Blast hits to 9377 proteins in 1702 species: Archae - 173; Bacteria - 6389; Metazoa - 719; Fungi - 340; Plants - 51; Viruses - 0; Other Eukaryotes - 1716 (source: NCBI BLink).
transcript41301	917.03	454.26	130.46	170.49	-1.01185	-1.79207	0.383501	NA	NA	NA	NA	#VALUE!	#VALUE!	#VALUE!	down-regulated	down-regulated	/	/	/	/	transcript41301		not assigned.unknown	no hits	no hits & (original description: no original description)
transcript15341	303.96	149.46	190.26	398.45	-1.01924	0.346155	1.06248	NA	NA	NA	NA	#VALUE!	#VALUE!	#VALUE!	down-regulated	/	up-regulated	/	/	/	transcript15341		cell wall.precursor synthesis.GAE	AT4G30440	(loc_os02g54890.1 : 746.0) no description available & (at4g30440 : 716.0) UDP-D-glucuronate 4-epimerase; UDP-D-glucuronate 4-epimerase 1 (GAE1); FUNCTIONS IN: UDP-glucuronate 4-epimerase activity, catalytic activity; INVOLVED IN: cellular metabolic process, carbohydrate metabolic process, nucleotide-sugar metabolic process, metabolic process; LOCATED IN: cellular_component unknown; EXPRESSED IN: …	UDP-D-glucuronate 4-epimerase 1 (GAE1); FUNCTIONS IN: UDP-glucuronate 4-epimerase activity, catalytic activity; INVOLVED IN: cellular metabolic process, carbohydrate metabolic process, nucleotide-sugar metabolic process, metabolic process; LOCATED IN: cellular_component unknown; EXPRESSED IN: 24 plant structures; EXPRESSED DURING: 15 growth stages; CONTAINS InterPro DOMAIN/s: NAD-dependent epimer…
transcript3365	23.57	4.81	7.43	52.43	-2.08029	0.536994	2.66405	NA	NA	NA	NA	#VALUE!	#VALUE!	#VALUE!	down-regulated	/	up-regulated	/	/	/	transcript3365		metal handling.acquisition	AT1G01580	(at1g01580 : 626.0) Encodes the low-iron-inducible ferric chelate reductase responsible for reduction of iron at the root surface. It is likely to be the major Fe(III) chelate reductase in Arabidopsis iron metabolism. Coordinately regulated with IRT1, the major transporter responsible for high-affinity iron uptake from the soil, at both transcriptional and posttranscriptional levels. Steady state…	ferric reduction oxidase 2 (FRO2); CONTAINS InterPro DOMAIN/s: Ferredoxin reductase-type FAD-binding domain (InterPro:IPR017927), Ferric reductase, NAD binding (InterPro:IPR013121), FAD-binding 8 (InterPro:IPR013112), Riboflavin synthase-like beta-barrel (InterPro:IPR017938), Ferric reductase-like transmembrane component, N-terminal (InterPro:IPR013130); BEST Arabidopsis thaliana protein match is…
transcript26469	475.14	101.04	128.72	676.63	-2.22225	0.346266	2.3851	NA	NA	NA	NA	#VALUE!	#VALUE!	#VALUE!	down-regulated	/	up-regulated	/	/	/	transcript26469		misc.peroxidases	AT4G11290	(loc_os10g39170.1 : 330.0) no description available & (at4g11290 : 284.0) Peroxidase superfamily protein; FUNCTIONS IN: peroxidase activity, heme binding; INVOLVED IN: response to oxidative stress, oxidation reduction; LOCATED IN: endomembrane system; EXPRESSED IN: 11 plant structures; EXPRESSED DURING: 7 growth stages; CONTAINS InterPro DOMAIN/s: Haem peroxidase (InterPro:IPR010255), Plant perox…	Peroxidase superfamily protein; FUNCTIONS IN: peroxidase activity, heme binding; INVOLVED IN: response to oxidative stress, oxidation reduction; LOCATED IN: endomembrane system; EXPRESSED IN: 11 plant structures; EXPRESSED DURING: 7 growth stages; CONTAINS InterPro DOMAIN/s: Haem peroxidase (InterPro:IPR010255), Plant peroxidase (InterPro:IPR000823), Peroxidases heam-ligand binding site (InterPro…
transcript40289	155.29	36.12	34.92	162	-2.07396	-0.0474094	2.18201	NA	NA	NA	NA	#VALUE!	#VALUE!	#VALUE!	down-regulated	/	up-regulated	/	/	/	transcript40289		not assigned.unknown	no hits	no hits & (original description: no original description)
transcript39412	115.71	9.98	8.08	60.73	-3.40998	-0.274114	2.76521	NA	NA	NA	NA	#VALUE!	#VALUE!	#VALUE!	down-regulated	/	up-regulated	/	/	/	transcript39412		not assigned.unknown	no hits	no hits & (original description: no original description)
transcript39461	284.51	47.07	31.96	260.77	-2.57033	-0.544421	2.98951	NA	NA	NA	NA	#VALUE!	#VALUE!	#VALUE!	down-regulated	/	up-regulated	/	/	/	transcript39461		not assigned.unknown	no hits	no hits & (original description: no original description)
transcript11939	21.13	0	0	10.83	-4.46793	0	3.56438	NA	NA	NA	NA	#VALUE!	#VALUE!	#VALUE!	down-regulated	/	up-regulated	/	/	/	transcript11939		not assigned.unknown	AT5G50420	(loc_os07g38490.1 : 616.0) no description available & (at5g50420 : 582.0) O-fucosyltransferase family protein; CONTAINS InterPro DOMAIN/s: GDP-fucose protein O-fucosyltransferase (InterPro:IPR019378); BEST Arabidopsis thaliana protein match is: O-fucosyltransferase family protein (TAIR:AT1G17270.1)	O-fucosyltransferase family protein; CONTAINS InterPro DOMAIN/s: GDP-fucose protein O-fucosyltransferase (InterPro:IPR019378); BEST Arabidopsis thaliana protein match is: O-fucosyltransferase family protein (TAIR:AT1G17270.1); Has 1807 Blast hits to 1807 proteins in 277 species: Archae - 0; Bacteria - 0; Metazoa - 736; Fungi - 347; Plants - 385; Viruses - 0; Other Eukaryotes - 339 (source: NCBI B…
transcript25567	10.42	0	0	12.92	-3.51349	0	3.79909	NA	NA	NA	NA	#VALUE!	#VALUE!	#VALUE!	down-regulated	/	up-regulated	/	/	/	transcript25567		protein.degradation.ubiquitin.E3.RING	AT4G17680	(at4g17680 : 142.0) SBP (S-ribonuclease binding protein) family protein; FUNCTIONS IN: zinc ion binding; INVOLVED IN: biological_process unknown; LOCATED IN: cellular_component unknown; CONTAINS InterPro DOMAIN/s: Zinc finger, RING-type (InterPro:IPR001841), S-ribonuclease binding protein, SBP1, pollen (InterPro:IPR017066); BEST Arabidopsis thaliana protein match is: SBP (S-ribonuclease binding p…	SBP (S-ribonuclease binding protein) family protein; FUNCTIONS IN: zinc ion binding; INVOLVED IN: biological_process unknown; LOCATED IN: cellular_component unknown; CONTAINS InterPro DOMAIN/s: Zinc finger, RING-type (InterPro:IPR001841), S-ribonuclease binding protein, SBP1, pollen (InterPro:IPR017066); BEST Arabidopsis thaliana protein match is: SBP (S-ribonuclease binding protein) family prote…
transcript8299	5.99	0.08	0	3.8	-2.69426	-0.111031	2.26303	NA	NA	NA	NA	#VALUE!	#VALUE!	#VALUE!	down-regulated	/	up-regulated	/	/	/	transcript8299		protein.synthesis.ribosome biogenesis.Pre-rRNA processing and modifications.DExD-box helicases	AT5G05450	(at5g05450 : 491.0) P-loop containing nucleoside triphosphate hydrolases superfamily protein; FUNCTIONS IN: helicase activity, nucleic acid binding, ATP-dependent helicase activity, ATP binding; INVOLVED IN: biological_process unknown; LOCATED IN: cellular_component unknown; EXPRESSED IN: 21 plant structures; EXPRESSED DURING: 13 growth stages; CONTAINS InterPro DOMAIN/s: RNA helicase, DEAD-box t…	P-loop containing nucleoside triphosphate hydrolases superfamily protein; FUNCTIONS IN: helicase activity, nucleic acid binding, ATP-dependent helicase activity, ATP binding; INVOLVED IN: biological_process unknown; LOCATED IN: cellular_component unknown; EXPRESSED IN: 21 plant structures; EXPRESSED DURING: 13 growth stages; CONTAINS InterPro DOMAIN/s: RNA helicase, DEAD-box type, Q motif (InterP…
transcript15941	71.1	0	3.88	40.61	-6.17193	2.28688	3.09198	100.85	100.55	101.15	97.45	-0.00425574	0.00849896	-0.0532261	down-regulated	/	up-regulated	/	/	/	transcript15941		PS.photorespiration.hydroxypyruvate reductase	AT1G68010	(loc_os02g01150.2 : 651.0) no description available & (p13443|dhgy_cucsa : 638.0) Glycerate dehydrogenase (EC 1.1.1.29) (NADH-dependent hydroxypyruvate reductase) (HPR) (GDH) - Cucumis sativus (Cucumber) & (at1g68010 : 628.0) Encodes hydroxypyruvate reductase.; hydroxypyruvate reductase (HPR); CONTAINS InterPro DOMAIN/s: D-isomer specific 2-hydroxyacid dehydrogenase, catalytic domain (InterPro:IP…	hydroxypyruvate reductase (HPR); FUNCTIONS IN: glycerate dehydrogenase activity, poly(U) RNA binding; INVOLVED IN: photorespiration; LOCATED IN: apoplast, chloroplast, peroxisome; EXPRESSED IN: 23 plant structures; EXPRESSED DURING: 15 growth stages; CONTAINS InterPro DOMAIN/s: D-isomer specific 2-hydroxyacid dehydrogenase, catalytic domain (InterPro:IPR006139), D-isomer specific 2-hydroxyacid de…
transcript17284	5.02	0	1.83	0	-2.58976	1.5008	-1.5008	NA	NA	NA	NA	#VALUE!	#VALUE!	#VALUE!	down-regulated	/	/	/	/	/	transcript17284	CLPB3	stress.abiotic.heat	AT5G15450	(at5g15450 : 651.0) Encodes a chloroplast-targeted Hsp101 homologue. Functions as a molecular chaperone involved in plastid differentiation mediating internal thylakoid membrane formation and conferring thermotolerance to chloroplasts during heat stress. APG6 is constitutively expressed in the root tips, the organ boundary region, the reproductive tissues of mature plants where plastids exist as …	casein lytic proteinase B3 (CLPB3); FUNCTIONS IN: nucleoside-triphosphatase activity, ATPase activity, nucleotide binding, ATP binding; INVOLVED IN: chloroplast organization, response to heat; LOCATED IN: plastid stroma, chloroplast, chloroplast stroma; EXPRESSED IN: 28 plant structures; EXPRESSED DURING: 14 growth stages; CONTAINS InterPro DOMAIN/s: Clp ATPase, C-terminal (InterPro:IPR019489), A…
transcript9850	15.49	0	0	0	-4.04352	0	0	NA	NA	NA	NA	#VALUE!	#VALUE!	#VALUE!	down-regulated	/	/	/	/	/	transcript9850	CLPB3b	stress.abiotic.heat	AT5G15450	(at5g15450 : 849.0) Encodes a chloroplast-targeted Hsp101 homologue. Functions as a molecular chaperone involved in plastid differentiation mediating internal thylakoid membrane formation and conferring thermotolerance to chloroplasts during heat stress. APG6 is constitutively expressed in the root tips, the organ boundary region, the reproductive tissues of mature plants where plastids exist as …	casein lytic proteinase B3 (CLPB3); FUNCTIONS IN: nucleoside-triphosphatase activity, ATPase activity, nucleotide binding, ATP binding; INVOLVED IN: chloroplast organization, response to heat; LOCATED IN: plastid stroma, chloroplast, chloroplast stroma; EXPRESSED IN: 28 plant structures; EXPRESSED DURING: 14 growth stages; CONTAINS InterPro DOMAIN/s: Clp ATPase, C-terminal (InterPro:IPR019489), A…
transcript3112	32.12	6.77	20.39	12.38	-2.09172	1.46095	-0.676858	NA	NA	NA	NA	#VALUE!	#VALUE!	#VALUE!	down-regulated	/	/	/	/	/	transcript3112	CR88	stress.abiotic.heat	AT2G04030	(at2g04030 : 1132.0) Encodes a chloroplast-targeted 90-kDa heat shock protein located in the stroma involved in red-light mediated deetiolation response. Mutants are resistant to chlorate, have elongated hypocotyls in light, and affect the expression of NR2, CAB, and RBCS but NOT NR1 and NiR.; CR88; FUNCTIONS IN: ATP binding; INVOLVED IN: in 7 processes; LOCATED IN: mitochondrion, chloroplast str…	CR88; FUNCTIONS IN: ATP binding; INVOLVED IN: in 7 processes; LOCATED IN: mitochondrion, plasma membrane, chloroplast stroma, chloroplast, chloroplast envelope; EXPRESSED IN: 24 plant structures; EXPRESSED DURING: 14 growth stages; CONTAINS InterPro DOMAIN/s: Chaperone protein htpG (InterPro:IPR001404), Heat shock protein Hsp90, conserved site (InterPro:IPR019805), Heat shock protein Hsp90, C-ter…
transcript23317	6.05	0	1.21	14.27	-2.81762	1.14405	2.78858	NA	NA	NA	NA	#VALUE!	#VALUE!	#VALUE!	down-regulated	/	/	/	/	/	transcript23317	CYP51G1	hormone metabolism.brassinosteroid.synthesis-degradation.sterols.CYP51	AT1G11680	(p93846|cp51_sorbi : 530.0) Cytochrome P450 51 (EC 1.14.13.70) (CYPLI) (P450-LIA1) (Obtusifoliol 14-alpha demethylase) - Sorghum bicolor (Sorghum) (Sorghum vulgare) & (at1g11680 : 527.0) putative obtusifoliol 14-alpha demethylase involved in sterol biosynthesis.; CYTOCHROME P450 51G1 (CYP51G1); FUNCTIONS IN: sterol 14-demethylase activity, oxygen binding; INVOLVED IN: sterol biosynthetic process,…	CYTOCHROME P450 51G1 (CYP51G1); FUNCTIONS IN: sterol 14-demethylase activity, oxygen binding; INVOLVED IN: sterol biosynthetic process, embryo development ending in seed dormancy; LOCATED IN: endoplasmic reticulum, plasma membrane; EXPRESSED IN: 23 plant structures; EXPRESSED DURING: 13 growth stages; CONTAINS InterPro DOMAIN/s: Cytochrome P450 (InterPro:IPR001128), Cytochrome P450, E-class, grou…
transcript10296	4.53	0	0	0	-2.46728	0	0	NA	NA	NA	NA	#VALUE!	#VALUE!	#VALUE!	down-regulated	/	/	/	/	/	transcript10296	DJA6	stress.abiotic.heat	AT2G22360	(loc_os05g26926.1 : 582.0) no description available & (at2g22360 : 540.0) DNAJ heat shock family protein; FUNCTIONS IN: unfolded protein binding, heat shock protein binding, ATP binding; INVOLVED IN: protein folding, response to heat; LOCATED IN: chloroplast thylakoid membrane, chloroplast; EXPRESSED IN: 23 plant structures; EXPRESSED DURING: 13 growth stages; CONTAINS InterPro DOMAIN/s: Molecula…	DNAJ heat shock family protein; FUNCTIONS IN: unfolded protein binding, heat shock protein binding, ATP binding; INVOLVED IN: protein folding, response to heat; LOCATED IN: chloroplast thylakoid membrane, chloroplast; EXPRESSED IN: 23 plant structures; EXPRESSED DURING: 13 growth stages; CONTAINS InterPro DOMAIN/s: Molecular chaperone, heat shock protein, Hsp40, DnaJ (InterPro:IPR015609), HSP40/D…
transcript12603	36.39	9.4	17.93	24.39	-1.84607	0.864091	0.423586	NA	NA	NA	NA	#VALUE!	#VALUE!	#VALUE!	down-regulated	/	/	/	/	/	transcript12603	DnaJ	stress.abiotic.heat	AT3G57340	(at3g57340 : 284.0) FUNCTIONS IN: unfolded protein binding, heat shock protein binding; INVOLVED IN: protein folding; LOCATED IN: plasma membrane; EXPRESSED IN: 23 plant structures; EXPRESSED DURING: 15 growth stages; CONTAINS InterPro DOMAIN/s: Molecular chaperone, heat shock protein, Hsp40, DnaJ (InterPro:IPR015609), Protein of unknown function DUF1977, DnaJ-like (InterPro:IPR015399), Heat shoc…	FUNCTIONS IN: unfolded protein binding, heat shock protein binding; INVOLVED IN: protein folding; LOCATED IN: plasma membrane; EXPRESSED IN: 23 plant structures; EXPRESSED DURING: 15 growth stages; CONTAINS InterPro DOMAIN/s: Molecular chaperone, heat shock protein, Hsp40, DnaJ (InterPro:IPR015609), Protein of unknown function DUF1977, DnaJ-like (InterPro:IPR015399), Heat shock protein DnaJ, N-te…
transcript30973	245.33	112.04	140.53	81.03	-1.12376	0.324275	-0.786884	NA	NA	NA	NA	#VALUE!	#VALUE!	#VALUE!	down-regulated	/	/	/	/	/	transcript30973	GER3	stress.abiotic.unspecified	AT5G20630	(q9zra4|ab19a_prupe : 243.0) Auxin-binding protein ABP19a precursor - Prunus persica (Peach) & (at5g20630 : 229.0) Encodes a germin-like protein. Its transcripts are more abundant in RNA from leaves collected in the evening, suggesting some kind of circadian regulation.; germin 3 (GER3); INVOLVED IN: response to cold, peptidyl-cysteine S-nitrosylation; LOCATED IN: extracellular matrix, apoplast, …	germin 3 (GER3); INVOLVED IN: response to cold, peptidyl-cysteine S-nitrosylation; LOCATED IN: extracellular matrix, apoplast, cell wall, nucleus, plant-type cell wall; EXPRESSED IN: 22 plant structures; EXPRESSED DURING: 14 growth stages; CONTAINS InterPro DOMAIN/s: Cupin, RmlC-type (InterPro:IPR011051), Cupin 1 (InterPro:IPR006045), RmlC-like jelly roll fold (InterPro:IPR014710), Germin (InterP…
transcript29498	12.49	0	3.17	2.23	-3.75382	2.06005	-0.368513	NA	NA	NA	NA	#VALUE!	#VALUE!	#VALUE!	down-regulated	/	/	/	/	/	transcript29498	HSP70a	stress.abiotic.heat	AT1G79920	(at1g79920 : 289.0) Heat shock protein 70 (Hsp 70) family protein; FUNCTIONS IN: ATP binding; LOCATED IN: cell wall, plasma membrane; EXPRESSED IN: male gametophyte, guard cell, cultured cell, pollen tube; EXPRESSED DURING: L mature pollen stage, M germinated pollen stage; CONTAINS InterPro DOMAIN/s: Heat shock protein Hsp70 (InterPro:IPR001023), Heat shock protein 70 (InterPro:IPR013126); BEST A…	Heat shock protein 70 (Hsp 70) family protein; FUNCTIONS IN: ATP binding; LOCATED IN: cell wall, plasma membrane; EXPRESSED IN: male gametophyte, guard cell, cultured cell, pollen tube; EXPRESSED DURING: L mature pollen stage, M germinated pollen stage; CONTAINS InterPro DOMAIN/s: Heat shock protein Hsp70 (InterPro:IPR001023), Heat shock protein 70 (InterPro:IPR013126); BEST Arabidopsis thaliana …
transcript9815	9.27	0	1.92	0	-3.36036	1.54597	-1.54597	NA	NA	NA	NA	#VALUE!	#VALUE!	#VALUE!	down-regulated	/	/	/	/	/	transcript9815	LOX5b	hormone metabolism.jasmonate.synthesis-degradation.lipoxygenase	AT3G22400	(at3g22400 : 794.0) LOX5; FUNCTIONS IN: oxidoreductase activity, acting on single donors with incorporation of molecular oxygen, incorporation of two atoms of oxygen, lipoxygenase activity, iron ion binding, metal ion binding; INVOLVED IN: root development; LOCATED IN: chloroplast; EXPRESSED IN: 22 plant structures; EXPRESSED DURING: 13 growth stages; CONTAINS InterPro DOMAIN/s: Lipoxygenase, LH2…	LOX5; FUNCTIONS IN: oxidoreductase activity, acting on single donors with incorporation of molecular oxygen, incorporation of two atoms of oxygen, lipoxygenase activity, iron ion binding, metal ion binding; INVOLVED IN: root development; LOCATED IN: chloroplast; EXPRESSED IN: 22 plant structures; EXPRESSED DURING: 13 growth stages; CONTAINS InterPro DOMAIN/s: Lipoxygenase, LH2 (InterPro:IPR001024…
transcript14288	17.19	2.08	4.66	4.06	-2.56214	0.877872	-0.161665	NA	NA	NA	NA	#VALUE!	#VALUE!	#VALUE!	down-regulated	/	/	/	/	/	transcript14288	MLO5	stress.biotic.signalling.MLO-like	AT2G33670	(loc_os10g39520.1 : 428.0) no description available & (at2g33670 : 414.0) A member of a large family of seven-transmembrane domain proteins specific to plants, homologs of the barley mildew resistance locus o (MLO) protein. The Arabidopsis genome contains 15 genes encoding MLO proteins, with localization in plasma membrane. Phylogenetic analysis revealed four clades of closely-related AtMLO genes…	MILDEW RESISTANCE LOCUS O 5 (MLO5); FUNCTIONS IN: calmodulin binding; INVOLVED IN: cell death, defense response; LOCATED IN: integral to membrane, plasma membrane; EXPRESSED IN: 11 plant structures; EXPRESSED DURING: L mature pollen stage, M germinated pollen stage, 4 anthesis, petal differentiation and expansion stage; CONTAINS InterPro DOMAIN/s: Mlo-related protein (InterPro:IPR004326); BEST Ar…
transcript36801	26.32	0.5	0.25	0.81	-4.18692	-0.263034	0.534062	NA	NA	NA	NA	#VALUE!	#VALUE!	#VALUE!	down-regulated	/	/	/	/	/	transcript36801	PRB1	stress.biotic.PR-proteins	AT2G14580	(loc_os10g11500.1 : 136.0) no description available & (p08299|pr1a_tobac : 124.0) Pathogenesis-related protein 1A precursor (PR-1A) - Nicotiana tabacum (Common tobacco) & (at2g14580 : 121.0) pathogenesis related protein, encodes a basic PR1-like protein. Expresses in flowers, roots, and not in leaves and responses to ethylene and methyl jasmonate. Salicylic acid represses gene expression.; basic …	basic pathogenesis-related protein 1 (PRB1); FUNCTIONS IN: molecular_function unknown; INVOLVED IN: response to ethylene stimulus, response to jasmonic acid stimulus, response to salicylic acid stimulus; LOCATED IN: endomembrane system, extracellular region; EXPRESSED IN: shoot, shoot apex, root, flower, leaf; CONTAINS InterPro DOMAIN/s: Allergen V5/Tpx-1 related, conserved site (InterPro:IPR0182…
transcript10404	4.28	0	0	3.39	-2.40054	0	2.13422	NA	NA	NA	NA	#VALUE!	#VALUE!	#VALUE!	down-regulated	/	/	/	/	/	transcript10404	PUX2	RNA.regulation of transcription.unclassified	AT2G01650	(at2g01650 : 299.0) encodes a peripheral membrane protein that contains UBX domain and interacts with AtCDC48 in vitro and co-fractionates with membrane-associated but not soluble AtCDC48 in vivo.; plant UBX domain-containing protein 2 (PUX2); CONTAINS InterPro DOMAIN/s: PUB domain (InterPro:IPR018997), UBX (InterPro:IPR001012), PUG domain (InterPro:IPR006567); BEST Arabidopsis thaliana protein m…	plant UBX domain-containing protein 2 (PUX2); CONTAINS InterPro DOMAIN/s: PUB domain (InterPro:IPR018997), UBX (InterPro:IPR001012), PUG domain (InterPro:IPR006567); BEST Arabidopsis thaliana protein match is: ubiquitin-associated (UBA)/TS-N domain-containing protein (TAIR:AT1G04850.1); Has 563 Blast hits to 563 proteins in 115 species: Archae - 0; Bacteria - 15; Metazoa - 269; Fungi - 22; Plants…
transcript21076	5.57	0	3.78	1.37	-2.71589	2.25701	-1.01212	NA	NA	NA	NA	#VALUE!	#VALUE!	#VALUE!	down-regulated	/	/	/	/	/	transcript21076	RAP2.12	RNA.regulation of transcription.AP2/EREBP, APETALA2/Ethylene-responsive element binding protein family	AT1G53910	(at1g53910 : 117.0) encodes a member of the ERF (ethylene response factor) subfamily B-2 of ERF/AP2 transcription factor family (RAP2.12). The protein contains one AP2 domain. There are 5 members in this subfamily including RAP2.2 AND RAP2.12.; related to AP2 12 (RAP2.12); FUNCTIONS IN: DNA binding, sequence-specific DNA binding transcription factor activity; INVOLVED IN: regulation of transcript…	related to AP2 12 (RAP2.12); FUNCTIONS IN: DNA binding, sequence-specific DNA binding transcription factor activity; INVOLVED IN: regulation of transcription, DNA-dependent; LOCATED IN: nucleus; EXPRESSED IN: 23 plant structures; EXPRESSED DURING: 14 growth stages; CONTAINS InterPro DOMAIN/s: DNA-binding, integrase-type (InterPro:IPR016177), Pathogenesis-related transcriptional factor/ERF, DNA-bi…
transcript26507	427.48	179.17	150.99	106.08	-1.24987	-0.245382	-0.505287	NA	NA	NA	NA	#VALUE!	#VALUE!	#VALUE!	down-regulated	/	/	/	/	/	transcript26507	RD22a	stress.abiotic.drought/salt	AT5G25610	(loc_os01g53240.1 : 281.0) no description available & (at5g25610 : 262.0) responsive to dehydration 22 (RD22) mediated by ABA; RESPONSIVE TO DESSICATION 22 (RD22); FUNCTIONS IN: nutrient reservoir activity; INVOLVED IN: response to desiccation, response to salt stress, response to abscisic acid stimulus; LOCATED IN: endomembrane system; EXPRESSED IN: 21 plant structures; EXPRESSED DURING: 13 grow…	RESPONSIVE TO DESSICATION 22 (RD22); FUNCTIONS IN: nutrient reservoir activity; INVOLVED IN: response to desiccation, response to salt stress, response to abscisic acid stimulus; LOCATED IN: endomembrane system; EXPRESSED IN: 21 plant structures; EXPRESSED DURING: 13 growth stages; CONTAINS InterPro DOMAIN/s: BURP (InterPro:IPR004873); BEST Arabidopsis thaliana protein match is: unknown seed prot…
transcript23632	30.97	2.51	2.77	4.19	-3.18718	0.103093	0.46117	NA	NA	NA	NA	#VALUE!	#VALUE!	#VALUE!	down-regulated	/	/	/	/	/	transcript23632	RD22b	stress.abiotic.drought/salt	AT5G25610	(loc_os01g53240.1 : 271.0) no description available & (at5g25610 : 264.0) responsive to dehydration 22 (RD22) mediated by ABA; RESPONSIVE TO DESSICATION 22 (RD22); FUNCTIONS IN: nutrient reservoir activity; INVOLVED IN: response to desiccation, response to salt stress, response to abscisic acid stimulus; LOCATED IN: endomembrane system; EXPRESSED IN: 21 plant structures; EXPRESSED DURING: 13 grow…	RESPONSIVE TO DESSICATION 22 (RD22); FUNCTIONS IN: nutrient reservoir activity; INVOLVED IN: response to desiccation, response to salt stress, response to abscisic acid stimulus; LOCATED IN: endomembrane system; EXPRESSED IN: 21 plant structures; EXPRESSED DURING: 13 growth stages; CONTAINS InterPro DOMAIN/s: BURP (InterPro:IPR004873); BEST Arabidopsis thaliana protein match is: unknown seed prot…
transcript28776	6.61	0	0.67	0.29	-2.9279	0.739848	-0.372477	68.35	75.45	81.8	174.4	0.140621	0.115114	1.08295	down-regulated	/	/	/	/	/	transcript28776		stress.abiotic.unspecified	AT1G11360	(at1g11360 : 194.0) Adenine nucleotide alpha hydrolases-like superfamily protein; INVOLVED IN: response to stress; LOCATED IN: cytosol; EXPRESSED IN: 23 plant structures; EXPRESSED DURING: 13 growth stages; CONTAINS InterPro DOMAIN/s: UspA (InterPro:IPR006016), Rossmann-like alpha/beta/alpha sandwich fold (InterPro:IPR014729), Universal stress protein A (InterPro:IPR006015); BEST Arabidopsis thal…	Adenine nucleotide alpha hydrolases-like superfamily protein; INVOLVED IN: response to stress; LOCATED IN: cytosol, plasma membrane; EXPRESSED IN: 24 plant structures; EXPRESSED DURING: 13 growth stages; CONTAINS InterPro DOMAIN/s: UspA (InterPro:IPR006016), Rossmann-like alpha/beta/alpha sandwich fold (InterPro:IPR014729), Universal stress protein A (InterPro:IPR006015); BEST Arabidopsis thalian…
transcript14212	5.62	0	0.82	0	-2.72683	0.863938	-0.863938	NA	NA	NA	NA	#VALUE!	#VALUE!	#VALUE!	down-regulated	/	/	/	/	/	transcript14212		amino acid metabolism.degradation.branched chain group.shared	AT5G09300	(loc_os12g08260.4 : 671.0) no description available & (at5g09300 : 634.0) Thiamin diphosphate-binding fold (THDP-binding) superfamily protein; FUNCTIONS IN: oxidoreductase activity, acting on the aldehyde or oxo group of donors, disulfide as acceptor, 3-methyl-2-oxobutanoate dehydrogenase (2-methylpropanoyl-transferring) activity; INVOLVED IN: metabolic process; LOCATED IN: mitochondrion; EXPRESS…	Thiamin diphosphate-binding fold (THDP-binding) superfamily protein; FUNCTIONS IN: oxidoreductase activity, acting on the aldehyde or oxo group of donors, disulfide as acceptor, 3-methyl-2-oxobutanoate dehydrogenase (2-methylpropanoyl-transferring) activity; INVOLVED IN: metabolic process; LOCATED IN: mitochondrion; EXPRESSED IN: 22 plant structures; EXPRESSED DURING: 10 growth stages; CONTAINS I…
transcript40180	13.16	0	10.74	12.78	-3.82375	3.55336	0.231143	NA	NA	NA	NA	#VALUE!	#VALUE!	#VALUE!	down-regulated	/	/	/	/	/	transcript40180		amino acid metabolism.synthesis.aspartate family.methionine.cystathionine gamma-synthase	AT3G01120	(at3g01120 : 225.0) encodes a cystathionine gamma-synthase, which performs the first committed step in methionine biosynthesis. A conserved motif of 13 amino acids in the first exon is required for posttranscriptional autoregulation. This enzyme shares the same substrate as threonine synthase (TS) and its absence transcriptionally affects 8 genes in the genome.; METHIONINE OVERACCUMULATION 1 (MTO…	METHIONINE OVERACCUMULATION 1 (MTO1); FUNCTIONS IN: cystathionine gamma-synthase activity; INVOLVED IN: methionine biosynthetic process; LOCATED IN: chloroplast; EXPRESSED IN: 25 plant structures; EXPRESSED DURING: 15 growth stages; CONTAINS InterPro DOMAIN/s: Pyridoxal phosphate-dependent transferase, major domain (InterPro:IPR015424), Cys/Met metabolism, pyridoxal phosphate-dependent enzyme (In…
transcript10987	23.42	0.97	0	10.24	-3.6318	-0.978196	3.49057	NA	NA	NA	NA	#VALUE!	#VALUE!	#VALUE!	down-regulated	/	/	/	/	/	transcript10987		amino acid metabolism.synthesis.aspartate family.methionine.cystathionine gamma-synthase	AT3G01120	(loc_os03g25940.1 : 682.0) no description available & (at3g01120 : 641.0) encodes a cystathionine gamma-synthase, which performs the first committed step in methionine biosynthesis. A conserved motif of 13 amino acids in the first exon is required for posttranscriptional autoregulation. This enzyme shares the same substrate as threonine synthase (TS) and its absence transcriptionally affects 8 ge…	METHIONINE OVERACCUMULATION 1 (MTO1); FUNCTIONS IN: cystathionine gamma-synthase activity; INVOLVED IN: methionine biosynthetic process; LOCATED IN: chloroplast; EXPRESSED IN: 25 plant structures; EXPRESSED DURING: 15 growth stages; CONTAINS InterPro DOMAIN/s: Pyridoxal phosphate-dependent transferase, major domain (InterPro:IPR015424), Cys/Met metabolism, pyridoxal phosphate-dependent enzyme (In…
transcript4662	5.92	0	1.87	0.63	-2.79077	1.52105	-0.816179	NA	NA	NA	NA	#VALUE!	#VALUE!	#VALUE!	down-regulated	/	/	/	/	/	transcript4662		amino acid metabolism.synthesis.branched chain group.common.acetolactate synthase	AT3G48560	(q6k2e8|ilv1_orysa : 992.0) Acetolactate synthase 1, chloroplast precursor (EC 2.2.1.6) (Acetohydroxy-acid synthase 1) - Oryza sativa (Rice) & (loc_os02g30630.2 : 992.0) no description available & (at3g48560 : 951.0) Catalyzes the formation of acetolactate from pyruvate, the first step in valine and isoleucine biosynthesis. Requires FAD, thiamine pyrophosphate and Mg. Inhibited by the sulphonylur…	chlorsulfuron/imidazolinone resistant 1 (CSR1); FUNCTIONS IN: acetolactate synthase activity, pyruvate decarboxylase activity; INVOLVED IN: branched chain family amino acid biosynthetic process; LOCATED IN: chloroplast; EXPRESSED IN: 24 plant structures; EXPRESSED DURING: 15 growth stages; CONTAINS InterPro DOMAIN/s: TPP-binding enzyme, conserved site (InterPro:IPR000399), Thiamine pyrophosphate …
transcript9366	37.21	0.12	13.49	0.03	-5.09238	3.69349	-3.81434	NA	NA	NA	NA	#VALUE!	#VALUE!	#VALUE!	down-regulated	/	/	/	/	/	transcript9366		amino acid metabolism.synthesis.central amino acid metabolism.alanine.alanine aminotransferase	AT1G17290	(loc_os07g42600.1 : 822.0) no description available & (at1g17290 : 810.0) Encodes for alanine aminotransferase (ALAAT1), involved in alanine catabolism during plants recovery from hypoxia; alanine aminotransferas (AlaAT1); FUNCTIONS IN: L-alanine:2-oxoglutarate aminotransferase activity, ATP binding; INVOLVED IN: response to cadmium ion, response to hypoxia, L-alanine catabolic process, by transa…	alanine aminotransferas (AlaAT1); FUNCTIONS IN: L-alanine:2-oxoglutarate aminotransferase activity, ATP binding; INVOLVED IN: response to cadmium ion, response to hypoxia, L-alanine catabolic process, by transamination; LOCATED IN: mitochondrion, chloroplast; EXPRESSED IN: 9 plant structures; EXPRESSED DURING: L mature pollen stage, M germinated pollen stage; CONTAINS InterPro DOMAIN/s: 1-aminocy…
transcript15791	60.41	0	86.18	43.81	-5.9404	6.44593	-0.960176	NA	NA	NA	NA	#VALUE!	#VALUE!	#VALUE!	down-regulated	/	/	/	/	/	transcript15791		amino acid metabolism.synthesis.central amino acid metabolism.alanine.alanine aminotransferase	AT1G70580	(at1g70580 : 738.0) Encodes a protein with glyoxylate aminotransferase activity. It can act on a number of different small substrates and amino acids in vitro.; alanine-2-oxoglutarate aminotransferase 2 (AOAT2); FUNCTIONS IN: glycine:2-oxoglutarate aminotransferase activity, L-alanine:2-oxoglutarate aminotransferase activity, alanine-glyoxylate transaminase activity; INVOLVED IN: photorespiration…	alanine-2-oxoglutarate aminotransferase 2 (AOAT2); FUNCTIONS IN: glycine:2-oxoglutarate aminotransferase activity, L-alanine:2-oxoglutarate aminotransferase activity, alanine-glyoxylate transaminase activity; INVOLVED IN: photorespiration; LOCATED IN: chloroplast stroma, chloroplast, peroxisome; EXPRESSED IN: 22 plant structures; EXPRESSED DURING: 11 growth stages; CONTAINS InterPro DOMAIN/s: 1-a…
transcript7335	16.5	0	0	6.12	-4.12928	0	2.83188	NA	NA	NA	NA	#VALUE!	#VALUE!	#VALUE!	down-regulated	/	/	/	/	/	transcript7335		amino acid metabolism.synthesis.serine-glycine-cysteine group.serine.phosphoglycerate dehydrogenase	AT4G34200	(loc_os04g55720.1 : 786.0) no description available & (at4g34200 : 762.0) embryo sac development arrest 9 (EDA9); FUNCTIONS IN: ATP binding; INVOLVED IN: megagametogenesis; LOCATED IN: mitochondrion, chloroplast, membrane; EXPRESSED IN: 26 plant structures; EXPRESSED DURING: 14 growth stages; CONTAINS InterPro DOMAIN/s: D-3-phosphoglycerate dehydrogenase (InterPro:IPR006236), D-isomer specific 2-…	embryo sac development arrest 9 (EDA9); FUNCTIONS IN: ATP binding; INVOLVED IN: megagametogenesis; LOCATED IN: mitochondrion, chloroplast, membrane; EXPRESSED IN: 26 plant structures; EXPRESSED DURING: 14 growth stages; CONTAINS InterPro DOMAIN/s: D-3-phosphoglycerate dehydrogenase (InterPro:IPR006236), D-isomer specific 2-hydroxyacid dehydrogenase, catalytic domain (InterPro:IPR006139), D-isomer…
transcript31713	15.29	0.27	0.89	0	-3.68109	0.573558	-0.918386	NA	NA	NA	NA	#VALUE!	#VALUE!	#VALUE!	down-regulated	/	/	/	/	/	transcript31713		Biodegradation of Xenobiotics.lactoylglutathione lyase	AT1G11840	(at1g11840 : 448.0) Encodes a glyoxalase I homolog ATGLX1.; glyoxalase I homolog (GLX1); FUNCTIONS IN: lactoylglutathione lyase activity, metal ion binding; INVOLVED IN: carbohydrate metabolic process; LOCATED IN: peroxisome; EXPRESSED IN: 25 plant structures; EXPRESSED DURING: 13 growth stages; CONTAINS InterPro DOMAIN/s: Glyoxalase I (InterPro:IPR004361), Glyoxalase I, conserved site (InterPro:…	glyoxalase I homolog (GLX1); FUNCTIONS IN: lactoylglutathione lyase activity, metal ion binding; INVOLVED IN: response to cadmium ion, carbohydrate metabolic process; LOCATED IN: peroxisome, plasma membrane, vacuole, chloroplast envelope; EXPRESSED IN: 27 plant structures; EXPRESSED DURING: 14 growth stages; CONTAINS InterPro DOMAIN/s: Glyoxalase I (InterPro:IPR004361), Glyoxalase I, conserved si…
transcript33552	157.66	47.75	100.28	141.91	-1.70246	1.05488	0.496758	NA	NA	NA	NA	#VALUE!	#VALUE!	#VALUE!	down-regulated	/	/	/	/	/	transcript33552		cell wall.cell wall proteins.proline rich proteins	AT4G38770	(loc_os03g14130.1 : 87.0) no description available & (at4g38770 : 82.4) Encodes one of four proline-rich proteins in Arabidopsis which are predicted to localize to the cell wall. Transcripts are most abundant in aerial organs of the plant.; proline-rich protein 4 (PRP4); CONTAINS InterPro DOMAIN/s: Pollen Ole e 1 allergen/extensin (InterPro:IPR006041); BEST Arabidopsis thaliana protein match is: …	proline-rich protein 4 (PRP4); CONTAINS InterPro DOMAIN/s: Pollen Ole e 1 allergen/extensin (InterPro:IPR006041); BEST Arabidopsis thaliana protein match is: proline-rich protein 2 (TAIR:AT2G21140.1); Has 142477 Blast hits to 44863 proteins in 2266 species: Archae - 463; Bacteria - 33947; Metazoa - 50713; Fungi - 14839; Plants - 19672; Viruses - 4087; Other Eukaryotes - 18756 (source: NCBI BLink).
transcript3184	2.73	0	1.81	0.37	-1.89918	1.49057	-1.03639	NA	NA	NA	NA	#VALUE!	#VALUE!	#VALUE!	down-regulated	/	/	/	/	/	transcript3184		cell wall.cellulose synthesis	AT5G03760	(at5g03760 : 825.0) encodes a beta-mannan synthase that is required for agrobacterium-mediated plant genetic transformation involves a complex interaction between the bacterium and the host plant. 3 UTR is involved in transcriptional regulation and the gene is expressed in the elongation zone of the root.; ATCSLA09; CONTAINS InterPro DOMAIN/s: Glycosyl transferase, family 2 (InterPro:IPR001173); …	ATCSLA09; CONTAINS InterPro DOMAIN/s: Glycosyl transferase, family 2 (InterPro:IPR001173); BEST Arabidopsis thaliana protein match is: cellulose synthase-like A02 (TAIR:AT5G22740.1); Has 1807 Blast hits to 1807 proteins in 277 species: Archae - 0; Bacteria - 0; Metazoa - 736; Fungi - 347; Plants - 385; Viruses - 0; Other Eukaryotes - 339 (source: NCBI BLink).
transcript22165	7.13	0	0	4.02	-3.02326	0	2.32769	NA	NA	NA	NA	#VALUE!	#VALUE!	#VALUE!	down-regulated	/	/	/	/	/	transcript22165		cell wall.modification	AT2G01850	(at2g01850 : 376.0) EXGT-A3 has homology to xyloglucan endotransglucosylases/hydrolases (XTHs). Mutants in this gene show a lesion mimic phenotype associated with leaf maturation and a reduction in the number of tertiary veins. Individual tracheary elements in the mutants are shorter, but phloem transport activity is not severely affected. EXGT-A3 plays a role in xyloglucan degradation in the dif…	endoxyloglucan transferase A3 (EXGT-A3); FUNCTIONS IN: hydrolase activity, acting on glycosyl bonds, xyloglucan:xyloglucosyl transferase activity; INVOLVED IN: phloem or xylem histogenesis; LOCATED IN: endomembrane system, cell wall, apoplast; EXPRESSED IN: 25 plant structures; EXPRESSED DURING: 13 growth stages; CONTAINS InterPro DOMAIN/s: Xyloglucan endotransglucosylase/hydrolase (InterPro:IPR0…
transcript10789	97.97	16.29	13.73	19.85	-2.51705	-0.23118	0.50129	NA	NA	NA	NA	#VALUE!	#VALUE!	#VALUE!	down-regulated	/	/	/	/	/	transcript10789		cell wall.pectin*esterases.misc	AT2G45220	(at2g45220 : 487.0) Plant invertase/pectin methylesterase inhibitor superfamily; FUNCTIONS IN: enzyme inhibitor activity, pectinesterase activity; INVOLVED IN: cell wall modification; LOCATED IN: membrane, plant-type cell wall; EXPRESSED IN: 9 plant structures; EXPRESSED DURING: 4 anthesis, C globular stage, petal differentiation and expansion stage; CONTAINS InterPro DOMAIN/s: Carbohydrate-bindi…	Plant invertase/pectin methylesterase inhibitor superfamily; FUNCTIONS IN: enzyme inhibitor activity, pectinesterase activity; INVOLVED IN: cell wall modification; LOCATED IN: membrane, plant-type cell wall; EXPRESSED IN: 9 plant structures; EXPRESSED DURING: 4 anthesis, C globular stage, petal differentiation and expansion stage; CONTAINS InterPro DOMAIN/s: Carbohydrate-binding/sugar hydrolysis …
transcript11567	55.55	11.19	8.11	20.43	-2.21383	-0.420175	1.23411	NA	NA	NA	NA	#VALUE!	#VALUE!	#VALUE!	down-regulated	/	/	/	/	/	transcript11567		cell wall.pectin*esterases.misc	AT2G45220	(at2g45220 : 478.0) Plant invertase/pectin methylesterase inhibitor superfamily; FUNCTIONS IN: enzyme inhibitor activity, pectinesterase activity; INVOLVED IN: cell wall modification; LOCATED IN: membrane, plant-type cell wall; EXPRESSED IN: 9 plant structures; EXPRESSED DURING: 4 anthesis, C globular stage, petal differentiation and expansion stage; CONTAINS InterPro DOMAIN/s: Carbohydrate-bindi…	Plant invertase/pectin methylesterase inhibitor superfamily; FUNCTIONS IN: enzyme inhibitor activity, pectinesterase activity; INVOLVED IN: cell wall modification; LOCATED IN: membrane, plant-type cell wall; EXPRESSED IN: 9 plant structures; EXPRESSED DURING: 4 anthesis, C globular stage, petal differentiation and expansion stage; CONTAINS InterPro DOMAIN/s: Carbohydrate-binding/sugar hydrolysis …
transcript5791	17.87	0	0	0	-4.23802	0	0	NA	NA	NA	NA	#VALUE!	#VALUE!	#VALUE!	down-regulated	/	/	/	/	/	transcript5791		cell.organisation	AT2G31820	(at2g31820 : 517.0) Ankyrin repeat family protein; LOCATED IN: plasma membrane; EXPRESSED IN: 22 plant structures; EXPRESSED DURING: 13 growth stages; CONTAINS InterPro DOMAIN/s: Ankyrin repeat-containing domain (InterPro:IPR020683), Ankyrin repeat (InterPro:IPR002110); BEST Arabidopsis thaliana protein match is: Ankyrin repeat family protein (TAIR:AT1G05640.1)	Ankyrin repeat family protein; LOCATED IN: plasma membrane; EXPRESSED IN: 22 plant structures; EXPRESSED DURING: 13 growth stages; CONTAINS InterPro DOMAIN/s: Ankyrin repeat-containing domain (InterPro:IPR020683), Ankyrin repeat (InterPro:IPR002110); BEST Arabidopsis thaliana protein match is: Ankyrin repeat family protein (TAIR:AT1G05640.1); Has 69909 Blast hits to 28585 proteins in 1153 species…
transcript3139	3.24	0	0.89	1.72	-2.08406	0.918386	0.52522	NA	NA	NA	NA	#VALUE!	#VALUE!	#VALUE!	down-regulated	/	/	/	/	/	transcript3139		cell.vesicle transport	AT5G50380	(loc_os01g55799.3 : 382.0) no description available & (at5g50380 : 357.0) A member of EXO70 gene family, putative exocyst subunits, conserved in land plants. Arabidopsis thaliana contains 23 putative EXO70 genes, which can be classified into eight clusters on the phylogenetic tree.; exocyst subunit exo70 family protein F1 (EXO70F1); INVOLVED IN: exocytosis, vesicle docking involved in exocytosis;…	exocyst subunit exo70 family protein F1 (EXO70F1); INVOLVED IN: exocytosis, vesicle docking involved in exocytosis; LOCATED IN: plasma membrane, exocyst; EXPRESSED IN: 24 plant structures; EXPRESSED DURING: 15 growth stages; CONTAINS InterPro DOMAIN/s: Exo70 exocyst complex subunit (InterPro:IPR004140); BEST Arabidopsis thaliana protein match is: exocyst subunit exo70 family protein D3 (TAIR:AT3G…
transcript6227	4.91	0	4.43	3.64	-2.56316	2.44095	-0.226827	NA	NA	NA	NA	#VALUE!	#VALUE!	#VALUE!	down-regulated	/	/	/	/	/	transcript6227		DNA.repair	AT4G25290	(loc_os09g36240.3 : 565.0) no description available & (at4g25290 : 546.0) DNA photolyases;DNA photolyases; FUNCTIONS IN: DNA photolyase activity; INVOLVED IN: DNA repair; CONTAINS InterPro DOMAIN/s: Rossmann-like alpha/beta/alpha sandwich fold (InterPro:IPR014729), DNA photolyase, N-terminal (InterPro:IPR006050), Alpha/beta hydrolase fold-1 (InterPro:IPR000073); BEST Arabidopsis thaliana protein …	DNA photolyases;DNA photolyases; FUNCTIONS IN: DNA photolyase activity; INVOLVED IN: DNA repair; CONTAINS InterPro DOMAIN/s: Rossmann-like alpha/beta/alpha sandwich fold (InterPro:IPR014729), DNA photolyase, N-terminal (InterPro:IPR006050), Alpha/beta hydrolase fold-1 (InterPro:IPR000073); BEST Arabidopsis thaliana protein match is: alpha/beta-Hydrolases superfamily protein (TAIR:AT4G36530.1); Ha…
transcript2995	2.7	0	0.53	0.04	-1.88753	0.613532	-0.556948	NA	NA	NA	NA	#VALUE!	#VALUE!	#VALUE!	down-regulated	/	/	/	/	/	transcript2995		DNA.synthesis/chromatin structure	AT3G54350	(loc_os07g09320.1 : 171.0) no description available & (at3g54350 : 170.0) embryo defective 1967 (emb1967); FUNCTIONS IN: molecular_function unknown; INVOLVED IN: embryo development ending in seed dormancy; LOCATED IN: cellular_component unknown; EXPRESSED IN: 23 plant structures; EXPRESSED DURING: 13 growth stages; CONTAINS InterPro DOMAIN/s: SMAD/FHA domain (InterPro:IPR008984), Forkhead-associa…	embryo defective 1967 (emb1967); CONTAINS InterPro DOMAIN/s: SMAD/FHA domain (InterPro:IPR008984), Forkhead-associated (FHA) domain (InterPro:IPR000253); BEST Arabidopsis thaliana protein match is: Forkhead-associated (FHA) domain-containing protein (TAIR:AT1G75530.1); Has 387 Blast hits to 260 proteins in 92 species: Archae - 0; Bacteria - 0; Metazoa - 229; Fungi - 23; Plants - 94; Viruses - 0; …
transcript24404	15.99	0	11.14	143.38	-4.08661	3.6017	3.57203	NA	NA	NA	NA	#VALUE!	#VALUE!	#VALUE!	down-regulated	/	/	/	/	/	transcript24404		lipid metabolism.exotics (steroids, squalene etc).sphingolipids	AT3G06060	(loc_os02g47350.1 : 251.0) no description available & (at3g06060 : 226.0) NAD(P)-binding Rossmann-fold superfamily protein; FUNCTIONS IN: oxidoreductase activity, binding, catalytic activity; INVOLVED IN: oxidation reduction, metabolic process; LOCATED IN: endomembrane system; EXPRESSED IN: 23 plant structures; EXPRESSED DURING: 15 growth stages; CONTAINS InterPro DOMAIN/s: Short-chain dehydrogen…	NAD(P)-binding Rossmann-fold superfamily protein; FUNCTIONS IN: oxidoreductase activity, binding, catalytic activity; INVOLVED IN: oxidation reduction, metabolic process; LOCATED IN: endomembrane system; EXPRESSED IN: 23 plant structures; EXPRESSED DURING: 15 growth stages; CONTAINS InterPro DOMAIN/s: Short-chain dehydrogenase/reductase, conserved site (InterPro:IPR020904), NAD(P)-binding domain …
transcript29061	41.51	0	9.78	9.24	-5.40973	3.43029	-0.0741415	NA	NA	NA	NA	#VALUE!	#VALUE!	#VALUE!	down-regulated	/	/	/	/	/	transcript29061		lipid metabolism.FA synthesis and FA elongation.Acetyl CoA Carboxylation	AT3G56130	(at3g56130 : 179.0) biotin/lipoyl attachment domain-containing protein; CONTAINS InterPro DOMAIN/s: Single hybrid motif (InterPro:IPR011053), Biotin/lipoyl attachment (InterPro:IPR000089), Galactose-binding domain-like (InterPro:IPR008979); BEST Arabidopsis thaliana protein match is: Single hybrid motif superfamily protein (TAIR:AT3G15690.2). (original description: no original description)	biotin/lipoyl attachment domain-containing protein; FUNCTIONS IN: binding; LOCATED IN: chloroplast; EXPRESSED IN: 22 plant structures; EXPRESSED DURING: 13 growth stages; CONTAINS InterPro DOMAIN/s: Single hybrid motif (InterPro:IPR011053), Biotin/lipoyl attachment (InterPro:IPR000089), Galactose-binding domain-like (InterPro:IPR008979); BEST Arabidopsis thaliana protein match is: Single hybrid m…
transcript10336	5.23	0	1.26	0.47	-2.63923	1.17632	-0.620507	NA	NA	NA	NA	#VALUE!	#VALUE!	#VALUE!	down-regulated	/	/	/	/	/	transcript10336		lipid metabolism.FA synthesis and FA elongation.Acetyl CoA Carboxylation.heteromeric Complex.Biotin Carboxylase	AT5G35360	(at5g35360 : 824.0) Encodes biotin carboxylase subunit (CAC2).; acetyl Co-enzyme a carboxylase biotin carboxylase subunit (CAC2); CONTAINS InterPro DOMAIN/s: Carbamoyl phosphate synthase, large subunit, N-terminal (InterPro:IPR005481), Carbamoyl phosphate synthetase, large subunit, ATP-binding (InterPro:IPR005479), Acetyl-CoA carboxylase, biotin carboxylase (InterPro:IPR004549), PreATP-grasp-like…	acetyl Co-enzyme a carboxylase biotin carboxylase subunit (CAC2); FUNCTIONS IN: biotin carboxylase activity, acetyl-CoA carboxylase activity; INVOLVED IN: fatty acid biosynthetic process; LOCATED IN: chloroplast, chloroplast stroma, chloroplast envelope; EXPRESSED IN: 25 plant structures; EXPRESSED DURING: 16 growth stages; CONTAINS InterPro DOMAIN/s: Carbamoyl phosphate synthase, large subunit, …
transcript6884	35.68	7.68	15.22	11.34	-2.07923	0.902007	-0.394431	NA	NA	NA	NA	#VALUE!	#VALUE!	#VALUE!	down-regulated	/	/	/	/	/	transcript6884		lipid metabolism.lipid degradation.lipases.triacylglycerol lipase	AT3G14360	(loc_os05g06140.1 : 352.0) no description available & (at3g14360 : 317.0) alpha/beta-Hydrolases superfamily protein; FUNCTIONS IN: triglyceride lipase activity; INVOLVED IN: lipid metabolic process; LOCATED IN: cellular_component unknown; EXPRESSED IN: 23 plant structures; EXPRESSED DURING: 12 growth stages; CONTAINS InterPro DOMAIN/s: Lipase, class 3 (InterPro:IPR002921); BEST Arabidopsis thalia…	alpha/beta-Hydrolases superfamily protein; FUNCTIONS IN: triglyceride lipase activity; INVOLVED IN: lipid metabolic process; LOCATED IN: cellular_component unknown; EXPRESSED IN: 23 plant structures; EXPRESSED DURING: 12 growth stages; CONTAINS InterPro DOMAIN/s: Lipase, class 3 (InterPro:IPR002921); BEST Arabidopsis thaliana protein match is: alpha/beta-Hydrolases superfamily protein (TAIR:AT5G4…
transcript19279	8.01	0.05	1.34	5.59	-3.10114	1.15612	1.49377	NA	NA	NA	NA	#VALUE!	#VALUE!	#VALUE!	down-regulated	/	/	/	/	/	transcript19279		lipid metabolism.Phospholipid synthesis	AT1G01610	(at1g01610 : 338.0) Encodes a protein with glycerol-3-phosphate acyltransferase activity. Involved in cutin assembly. Is functional redundant of GPAT8.; glycerol-3-phosphate acyltransferase 4 (GPAT4); FUNCTIONS IN: 1-acylglycerol-3-phosphate O-acyltransferase activity, acyltransferase activity; INVOLVED IN: metabolic process, cutin biosynthetic process; EXPRESSED IN: 25 plant structures; EXPRESSE…	glycerol-3-phosphate acyltransferase 4 (GPAT4); FUNCTIONS IN: 1-acylglycerol-3-phosphate O-acyltransferase activity, acyltransferase activity; INVOLVED IN: metabolic process, cutin biosynthetic process; EXPRESSED IN: 25 plant structures; EXPRESSED DURING: 14 growth stages; CONTAINS InterPro DOMAIN/s: Phospholipid/glycerol acyltransferase (InterPro:IPR002123); BEST Arabidopsis thaliana protein mat…
transcript1439	3.22	0	1.58	1.56	-2.07724	1.36737	-0.0112273	NA	NA	NA	NA	#VALUE!	#VALUE!	#VALUE!	down-regulated	/	/	/	/	/	transcript1439		major CHO metabolism.synthesis.starch.debranching	AT1G03310	(loc_os05g32710.1 : 739.0) no description available & (at1g03310 : 736.0) Encodes a protein with strong similarity to isoamylase (EC:3.2.1.68) however lacks critical residues known to be important for activity. Appears to co localize with ISA1 in the chloroplast isoamylase complex. Mutations in this gene cause the loss of detectable isoamylase activity and the disruption of normal starch structur…	debranching enzyme 1 (DBE1); FUNCTIONS IN: isoamylase activity, alpha-amylase activity; INVOLVED IN: carbohydrate metabolic process, amylopectin biosynthetic process; LOCATED IN: chloroplast; EXPRESSED IN: 22 plant structures; EXPRESSED DURING: 13 growth stages; CONTAINS InterPro DOMAIN/s: Glycoside hydrolase, family 13, N-terminal (InterPro:IPR004193), Immunoglobulin E-set (InterPro:IPR014756), …
transcript7154	10.34	0	0	0.22	-3.50335	0	0.286881	NA	NA	NA	NA	#VALUE!	#VALUE!	#VALUE!	down-regulated	/	/	/	/	/	transcript7154		major CHO metabolism.synthesis.starch.starch synthase	AT1G32900	(q42857|ssg1_ipoba : 737.0) Granule-bound starch synthase 1, chloroplast precursor (EC 2.4.1.242) (Granule-bound starch synthase I) (GBSS-I) - Ipomoea batatas (Sweet potato) (Batate) & (loc_os07g22930.3 : 700.0) no description available & (at1g32900 : 696.0) UDP-Glycosyltransferase superfamily protein; FUNCTIONS IN: protein binding, transferase activity, transferring glycosyl groups; INVOLVED IN:…	UDP-Glycosyltransferase superfamily protein; FUNCTIONS IN: protein binding, transferase activity, transferring glycosyl groups; INVOLVED IN: biosynthetic process, glucan biosynthetic process; LOCATED IN: chloroplast; EXPRESSED IN: 21 plant structures; EXPRESSED DURING: 13 growth stages; CONTAINS InterPro DOMAIN/s: Glycogen/starch synthases, ADP-glucose type (InterPro:IPR011835), Starch synthase, …
transcript20971	7.91	0	2.71	6	-3.15543	1.89142	0.915936	93.2	119.4	100	87.4	0.354036	-0.25348	-0.192237	down-regulated	/	/	/	/	/	transcript20971		minor CHO metabolism.others	AT5G01670	(loc_os01g62870.1 : 243.0) no description available & (at5g01670 : 239.0) NAD(P)-linked oxidoreductase superfamily protein; FUNCTIONS IN: oxidoreductase activity; INVOLVED IN: oxidation reduction; EXPRESSED IN: 18 plant structures; EXPRESSED DURING: 11 growth stages; CONTAINS InterPro DOMAIN/s: Aldo/keto reductase (InterPro:IPR001395), Aldo/keto reductase subgroup (InterPro:IPR020471), Aldo/keto …	NAD(P)-linked oxidoreductase superfamily protein; FUNCTIONS IN: oxidoreductase activity; INVOLVED IN: oxidation reduction; EXPRESSED IN: 18 plant structures; EXPRESSED DURING: 11 growth stages; CONTAINS InterPro DOMAIN/s: Aldo/keto reductase (InterPro:IPR001395), Aldo/keto reductase subgroup (InterPro:IPR020471), Aldo/keto reductase, conserved site (InterPro:IPR018170); BEST Arabidopsis thaliana …
transcript19774	14.48	0.58	7.18	6.92	-3.29241	2.37218	-0.0466004	NA	NA	NA	NA	#VALUE!	#VALUE!	#VALUE!	down-regulated	/	/	/	/	/	transcript19774		misc.acid and other phosphatases	AT5G34850	(loc_os06g43640.2 : 641.0) no description available & (at5g34850 : 595.0) Encodes a dual-targeted purple acid phosphatase isozyme AtPAP26. Involved in phosphate metabolism.; purple acid phosphatase 26 (PAP26); FUNCTIONS IN: protein serine/threonine phosphatase activity, acid phosphatase activity; INVOLVED IN: phosphate ion homeostasis; LOCATED IN: vacuole, plant-type cell wall; EXPRESSED IN: 25 p…	purple acid phosphatase 26 (PAP26); FUNCTIONS IN: protein serine/threonine phosphatase activity, acid phosphatase activity; INVOLVED IN: phosphate ion homeostasis; LOCATED IN: vacuole, plant-type cell wall; EXPRESSED IN: 25 plant structures; EXPRESSED DURING: 16 growth stages; CONTAINS InterPro DOMAIN/s: Purple acid phosphatase, N-terminal (InterPro:IPR015914), Metallophosphoesterase (InterPro:IP…
transcript14137	98.82	25.23	23.78	26.19	-1.92811	-0.0820416	0.1339	NA	NA	NA	NA	#VALUE!	#VALUE!	#VALUE!	down-regulated	/	/	/	/	/	transcript14137		misc.beta 1,3 glucan hydrolases	AT5G55180	(loc_os02g53200.2 : 379.0) no description available & (at5g55180 : 372.0) O-Glycosyl hydrolases family 17 protein; FUNCTIONS IN: cation binding, hydrolase activity, hydrolyzing O-glycosyl compounds, catalytic activity; INVOLVED IN: carbohydrate metabolic process; LOCATED IN: endomembrane system; EXPRESSED IN: 18 plant structures; EXPRESSED DURING: 11 growth stages; CONTAINS InterPro DOMAIN/s: X8 …	O-Glycosyl hydrolases family 17 protein; FUNCTIONS IN: cation binding, hydrolase activity, hydrolyzing O-glycosyl compounds, catalytic activity; INVOLVED IN: carbohydrate metabolic process; LOCATED IN: endomembrane system; EXPRESSED IN: 18 plant structures; EXPRESSED DURING: 11 growth stages; CONTAINS InterPro DOMAIN/s: X8 (InterPro:IPR012946), Glycoside hydrolase, catalytic core (InterPro:IPR017…
transcript10687	100.6	35.46	47.11	44.17	-1.47851	0.400022	-0.0909719	NA	NA	NA	NA	#VALUE!	#VALUE!	#VALUE!	down-regulated	/	/	/	/	/	transcript10687		misc.cytochrome P450	AT3G14690	(loc_os01g43774.1 : 499.0) no description available & (at3g14690 : 453.0) putative cytochrome P450; cytochrome P450, family 72, subfamily A, polypeptide 15 (CYP72A15); FUNCTIONS IN: electron carrier activity, monooxygenase activity, iron ion binding, oxygen binding, heme binding; INVOLVED IN: response to cyclopentenone; LOCATED IN: endomembrane system; EXPRESSED IN: 22 plant structures; EXPRESSED…	cytochrome P450, family 72, subfamily A, polypeptide 15 (CYP72A15); FUNCTIONS IN: electron carrier activity, monooxygenase activity, iron ion binding, oxygen binding, heme binding; INVOLVED IN: response to cyclopentenone; LOCATED IN: endomembrane system; EXPRESSED IN: 22 plant structures; EXPRESSED DURING: 13 growth stages; CONTAINS InterPro DOMAIN/s: Cytochrome P450 (InterPro:IPR001128), Cytochr…
transcript8511	7.07	0	3.13	1.53	-3.01257	2.04614	-0.707004	NA	NA	NA	NA	#VALUE!	#VALUE!	#VALUE!	down-regulated	/	/	/	/	/	transcript8511		misc.oxidases - copper, flavone etc	AT2G42490	(at2g42490 : 1110.0) Copper amine oxidase family protein; FUNCTIONS IN: quinone binding, primary amine oxidase activity, copper ion binding; INVOLVED IN: oxidation reduction, amine metabolic process; LOCATED IN: peroxisome; EXPRESSED IN: 22 plant structures; EXPRESSED DURING: 13 growth stages; CONTAINS InterPro DOMAIN/s: Copper amine oxidase, N-terminal (InterPro:IPR016182), Copper amine oxidase,…	Copper amine oxidase family protein; FUNCTIONS IN: quinone binding, primary amine oxidase activity, copper ion binding; INVOLVED IN: oxidation reduction, amine metabolic process; LOCATED IN: peroxisome; EXPRESSED IN: 22 plant structures; EXPRESSED DURING: 13 growth stages; CONTAINS InterPro DOMAIN/s: Copper amine oxidase, N-terminal (InterPro:IPR016182), Copper amine oxidase, N2/N3-terminal (Inte…
transcript11225	6.54	0	1.1	1.06	-2.91456	1.07039	-0.027745	NA	NA	NA	NA	#VALUE!	#VALUE!	#VALUE!	down-regulated	/	/	/	/	/	transcript11225		misc.oxidases - copper, flavone etc	AT3G24200	(loc_os03g62260.1 : 550.0) no description available & (at3g24200 : 529.0) FAD/NAD(P)-binding oxidoreductase family protein; FUNCTIONS IN: FAD binding, monooxygenase activity, oxidoreductase activity, acting on paired donors, with incorporation or reduction of molecular oxygen, NADH or NADPH as one donor, and incorporation of one atom of oxygen; INVOLVED IN: oxidation reduction, ubiquinone biosynt…	FAD/NAD(P)-binding oxidoreductase family protein; FUNCTIONS IN: FAD binding, monooxygenase activity, oxidoreductase activity, acting on paired donors, with incorporation or reduction of molecular oxygen, NADH or NADPH as one donor, and incorporation of one atom of oxygen; INVOLVED IN: oxidation reduction, ubiquinone biosynthetic process; EXPRESSED IN: 24 plant structures; EXPRESSED DURING: 15 gro…
transcript21300	5.8	0	0	0.11	-2.76553	0	0.15056	NA	NA	NA	NA	#VALUE!	#VALUE!	#VALUE!	down-regulated	/	/	/	/	/	transcript21300		misc.oxidases - copper, flavone etc	AT2G36690	(at2g36690 : 394.0) 2-oxoglutarate (2OG) and Fe(II)-dependent oxygenase superfamily protein; FUNCTIONS IN: oxidoreductase activity, acting on paired donors, with incorporation or reduction of molecular oxygen, 2-oxoglutarate as one donor, and incorporation of one atom each of oxygen into both donors, oxidoreductase activity; INVOLVED IN: biosynthetic process; LOCATED IN: cellular_component unknow…	2-oxoglutarate (2OG) and Fe(II)-dependent oxygenase superfamily protein; FUNCTIONS IN: oxidoreductase activity, acting on paired donors, with incorporation or reduction of molecular oxygen, 2-oxoglutarate as one donor, and incorporation of one atom each of oxygen into both donors, oxidoreductase activity; INVOLVED IN: biosynthetic process; LOCATED IN: cellular_component unknown; EXPRESSED IN: hyp…
transcript25338	54.44	14.06	16.23	23.55	-1.88021	0.194201	0.5108	NA	NA	NA	NA	#VALUE!	#VALUE!	#VALUE!	down-regulated	/	/	/	/	/	transcript25338		misc.peroxidases	AT5G15180	(at5g15180 : 348.0) Peroxidase superfamily protein; FUNCTIONS IN: peroxidase activity, heme binding; INVOLVED IN: response to oxidative stress, oxidation reduction; LOCATED IN: endomembrane system; EXPRESSED IN: root, flower, carpel; EXPRESSED DURING: 4 anthesis, petal differentiation and expansion stage; CONTAINS InterPro DOMAIN/s: Haem peroxidase (InterPro:IPR010255), Plant peroxidase (InterPro…	Peroxidase superfamily protein; FUNCTIONS IN: peroxidase activity, heme binding; INVOLVED IN: response to oxidative stress, oxidation reduction; LOCATED IN: endomembrane system; EXPRESSED IN: root, flower, carpel; EXPRESSED DURING: 4 anthesis, petal differentiation and expansion stage; CONTAINS InterPro DOMAIN/s: Haem peroxidase (InterPro:IPR010255), Plant peroxidase (InterPro:IPR000823), Peroxid…
transcript21394	69.92	15.34	12.57	47.9	-2.11778	-0.267987	1.84941	NA	NA	NA	NA	#VALUE!	#VALUE!	#VALUE!	down-regulated	/	/	/	/	/	transcript21394		misc.peroxidases	AT5G05340	(loc_os02g14160.1 : 346.0) no description available & (at5g05340 : 339.0) Peroxidase superfamily protein; FUNCTIONS IN: protein binding, peroxidase activity; INVOLVED IN: response to oxidative stress, oxidation reduction; LOCATED IN: apoplast, cell wall; EXPRESSED IN: 9 plant structures; EXPRESSED DURING: LP.04 four leaves visible, 4 anthesis, C globular stage, petal differentiation and expansion…	Peroxidase superfamily protein; FUNCTIONS IN: protein binding, peroxidase activity; INVOLVED IN: response to oxidative stress, oxidation reduction; LOCATED IN: apoplast, cell wall; EXPRESSED IN: 9 plant structures; EXPRESSED DURING: LP.04 four leaves visible, 4 anthesis, C globular stage, petal differentiation and expansion stage; CONTAINS InterPro DOMAIN/s: Haem peroxidase (InterPro:IPR010255), …
transcript9354	70.15	25.85	50.13	29.2	-1.40594	0.929248	-0.759621	NA	NA	NA	NA	#VALUE!	#VALUE!	#VALUE!	down-regulated	/	/	/	/	/	transcript9354		mitochondrial electron transport / ATP synthesis.F1-ATPase	AT5G08670	(loc_os01g49190.1 : 917.0) no description available & (q01859|atpbm_orysa : 915.0) ATP synthase subunit beta, mitochondrial precursor (EC 3.6.3.14) - Oryza sativa (Rice) & (at5g08680 : 867.0) Encodes the mitochondrial ATP synthase beta-subunit. This subunit is encoded by a multigene family of three members (At5g08670, At5g08680, At5g08690) that shared 98% sequence identity at the amino acid level…	ATP synthase alpha/beta family protein; FUNCTIONS IN: hydrogen ion transporting ATP synthase activity, rotational mechanism, copper ion binding, cobalt ion binding, zinc ion binding, ATP binding; INVOLVED IN: response to oxidative stress; LOCATED IN: mitochondrion, plasma membrane, chloroplast, mitochondrial respiratory chain complex I, mitochondrial proton-transporting ATP synthase complex, cata…
transcript39825	114.92	0	422.17	76.28	-6.85699	8.72509	-2.45307	NA	NA	NA	NA	#VALUE!	#VALUE!	#VALUE!	down-regulated	/	/	/	/	/	transcript39825		NA	NA	NA	NA
transcript39228	14.31	0	28.62	8.87	-3.9364	4.8885	-1.58545	NA	NA	NA	NA	#VALUE!	#VALUE!	#VALUE!	down-regulated	/	/	/	/	/	transcript39228		NA	NA	NA	NA
transcript40911	547.13	218.92	393.46	175	-1.31754	0.8429	-1.1643	NA	NA	NA	NA	#VALUE!	#VALUE!	#VALUE!	down-regulated	/	/	/	/	/	transcript40911		NA	NA	NA	NA
transcript10178	4.68	0	0.19	0	-2.50589	0.250962	-0.250962	NA	NA	NA	NA	#VALUE!	#VALUE!	#VALUE!	down-regulated	/	/	/	/	/	transcript10178		NA	NA	NA	NA
transcript41256	118.63	17.01	13.2	29.43	-2.73171	-0.342907	1.0996	NA	NA	NA	NA	#VALUE!	#VALUE!	#VALUE!	down-regulated	/	/	/	/	/	transcript41256		NA	NA	NA	NA
transcript41655	139.83	27.87	63.74	158.47	-2.28631	1.16509	1.30056	NA	NA	NA	NA	#VALUE!	#VALUE!	#VALUE!	down-regulated	/	/	/	/	/	transcript41655		NA	NA	NA	NA
transcript41801	278.36	37.63	80.85	267.36	-2.85433	1.08326	1.71312	NA	NA	NA	NA	#VALUE!	#VALUE!	#VALUE!	down-regulated	/	/	/	/	/	transcript41801		NA	NA	NA	NA
transcript29531	7.05	0	5.78	0.02	-3.00899	2.76129	-2.73272	92.3	133.4	86.75	87.65	0.526584	-0.615062	0.0147215	down-regulated	/	/	/	/	/	transcript29531		not assigned.no ontology	AT5G02050	(at5g02050 : 150.0) Mitochondrial glycoprotein family protein; INVOLVED IN: biological_process unknown; LOCATED IN: chloroplast, mitochondrial matrix; EXPRESSED IN: 23 plant structures; EXPRESSED DURING: 13 growth stages; CONTAINS InterPro DOMAIN/s: Mitochondrial glycoprotein (InterPro:IPR003428); BEST Arabidopsis thaliana protein match is: Mitochondrial glycoprotein family protein (TAIR:AT3G5560…	Mitochondrial glycoprotein family protein; INVOLVED IN: biological_process unknown; LOCATED IN: chloroplast, mitochondrial matrix; EXPRESSED IN: 23 plant structures; EXPRESSED DURING: 13 growth stages; CONTAINS InterPro DOMAIN/s: Mitochondrial glycoprotein (InterPro:IPR003428); BEST Arabidopsis thaliana protein match is: Mitochondrial glycoprotein family protein (TAIR:AT3G55605.1); Has 498 Blast …
transcript26047	39.15	0	0	0	-5.32733	0	0	NA	NA	NA	NA	#VALUE!	#VALUE!	#VALUE!	down-regulated	/	/	/	/	/	transcript26047		not assigned.no ontology	AT3G48420	(loc_os03g36750.1 : 418.0) no description available & (at3g48420 : 393.0) Haloacid dehalogenase-like hydrolase (HAD) superfamily protein; FUNCTIONS IN: hydrolase activity, catalytic activity; INVOLVED IN: metabolic process; LOCATED IN: chloroplast, chloroplast stroma, chloroplast envelope; EXPRESSED IN: 22 plant structures; EXPRESSED DURING: 14 growth stages; CONTAINS InterPro DOMAIN/s: Haloacid …	Haloacid dehalogenase-like hydrolase (HAD) superfamily protein; FUNCTIONS IN: hydrolase activity, catalytic activity; INVOLVED IN: metabolic process; LOCATED IN: chloroplast, chloroplast stroma, chloroplast envelope; EXPRESSED IN: 22 plant structures; EXPRESSED DURING: 14 growth stages; CONTAINS InterPro DOMAIN/s: Haloacid dehalogenase-like hydrolase (InterPro:IPR005834), HAD-superfamily hydrolas…
transcript10435	4.96	0	1.52	1.96	-2.57531	1.33342	0.232173	NA	NA	NA	NA	#VALUE!	#VALUE!	#VALUE!	down-regulated	/	/	/	/	/	transcript10435		not assigned.no ontology	AT2G36360	(loc_os03g61950.1 : 642.0) no description available & (at2g36360 : 600.0) Galactose oxidase/kelch repeat superfamily protein; FUNCTIONS IN: molecular_function unknown; INVOLVED IN: biological_process unknown; LOCATED IN: cellular_component unknown; EXPRESSED IN: 22 plant structures; EXPRESSED DURING: 13 growth stages; CONTAINS InterPro DOMAIN/s: Galactose oxidase/kelch, beta-propeller (InterPro:I…	Galactose oxidase/kelch repeat superfamily protein; CONTAINS InterPro DOMAIN/s: Galactose oxidase/kelch, beta-propeller (InterPro:IPR011043), Kelch repeat type 1 (InterPro:IPR006652), Kelch-type beta propeller (InterPro:IPR015915); BEST Arabidopsis thaliana protein match is: Galactose oxidase/kelch repeat superfamily protein (TAIR:AT1G74150.1); Has 9801 Blast hits to 4098 proteins in 334 species:…
transcript6282	6.61	0	4.82	5.94	-2.9279	2.54102	0.253917	NA	NA	NA	NA	#VALUE!	#VALUE!	#VALUE!	down-regulated	/	/	/	/	/	transcript6282		not assigned.no ontology	AT5G64440	(loc_os04g01250.2 : 778.0) no description available & (at5g64440 : 728.0) AtFAAH (fatty acid amide hydrolase) modulates endogenous NAEs (N-Acylethanolamines) levels in plants by hydrolyzing NAEs to ethanolamine and their corresponding free fatty acids. NAE depletion likely participates in the regulation of plant growth.; fatty acid amide hydrolase (FAAH); FUNCTIONS IN: N-(long-chain-acyl)ethanola…	fatty acid amide hydrolase (FAAH); FUNCTIONS IN: N-(long-chain-acyl)ethanolamine deacylase activity, amidase activity; INVOLVED IN: defense response to bacterium; LOCATED IN: endoplasmic reticulum, plasma membrane, vacuole; EXPRESSED IN: 25 plant structures; EXPRESSED DURING: 14 growth stages; CONTAINS InterPro DOMAIN/s: Amidase, conserved site (InterPro:IPR020556), Amidase (InterPro:IPR000120); …
transcript25042	7	0	1.52	2.02	-3	1.33342	0.261125	NA	NA	NA	NA	#VALUE!	#VALUE!	#VALUE!	down-regulated	/	/	/	/	/	transcript25042		not assigned.no ontology	AT3G52760	(at3g52760 : 263.0) Integral membrane Yip1 family protein; FUNCTIONS IN: molecular_function unknown; INVOLVED IN: biological_process unknown; LOCATED IN: chloroplast, membrane; EXPRESSED IN: 23 plant structures; EXPRESSED DURING: 13 growth stages; CONTAINS InterPro DOMAIN/s: Yip1 domain (InterPro:IPR006977); BEST Arabidopsis thaliana protein match is: Integral membrane Yip1 family protein (TAIR:A…	Integral membrane Yip1 family protein; FUNCTIONS IN: molecular_function unknown; INVOLVED IN: biological_process unknown; LOCATED IN: chloroplast, membrane; EXPRESSED IN: 23 plant structures; EXPRESSED DURING: 13 growth stages; CONTAINS InterPro DOMAIN/s: Yip1 domain (InterPro:IPR006977); BEST Arabidopsis thaliana protein match is: Integral membrane Yip1 family protein (TAIR:AT2G36300.1); Has 535…
transcript30339	77.58	0	22.3	2.03	-6.29609	4.54226	-2.94294	NA	NA	NA	NA	#VALUE!	#VALUE!	#VALUE!	down-regulated	/	/	/	/	/	transcript30339		not assigned.unknown	no hits	no hits & (original description: no original description)
transcript13203	5.77	0	3.17	0	-2.75916	2.06005	-2.06005	NA	NA	NA	NA	#VALUE!	#VALUE!	#VALUE!	down-regulated	/	/	/	/	/	transcript13203		not assigned.unknown	AT5G49220	(loc_os03g61580.1 : 236.0) no description available & (at5g49220 : 220.0) Protein of unknown function (DUF789); CONTAINS InterPro DOMAIN/s: Protein of unknown function DUF789 (InterPro:IPR008507); BEST Arabidopsis thaliana protein match is: Protein of unknown function (DUF789) (TAIR:AT4G16100.1)	Protein of unknown function (DUF789); CONTAINS InterPro DOMAIN/s: Protein of unknown function DUF789 (InterPro:IPR008507); BEST Arabidopsis thaliana protein match is: Protein of unknown function (DUF789) (TAIR:AT4G16100.1); Has 30201 Blast hits to 17322 proteins in 780 species: Archae - 12; Bacteria - 1396; Metazoa - 17338; Fungi - 3422; Plants - 5037; Viruses - 0; Other Eukaryotes - 2996 (source…
transcript2990	4.89	0	4.54	0.96	-2.55827	2.46989	-1.49903	NA	NA	NA	NA	#VALUE!	#VALUE!	#VALUE!	down-regulated	/	/	/	/	/	transcript2990		not assigned.unknown	AT5G47580	(at5g47580 : 378.0) unknown protein; BEST Arabidopsis thaliana protein match is: unknown protein (TAIR:AT4G17250.1)	unknown protein; BEST Arabidopsis thaliana protein match is: unknown protein (TAIR:AT4G17250.1); Has 1807 Blast hits to 1807 proteins in 277 species: Archae - 0; Bacteria - 0; Metazoa - 736; Fungi - 347; Plants - 385; Viruses - 0; Other Eukaryotes - 339 (source: NCBI BLink).
transcript40816	14.43	0	6.11	2.34	-3.94767	2.82985	-1.09	NA	NA	NA	NA	#VALUE!	#VALUE!	#VALUE!	down-regulated	/	/	/	/	/	transcript40816		not assigned.unknown	AT5G38060	(at5g38060 : 130.0) unknown protein; FUNCTIONS IN: molecular_function unknown; INVOLVED IN: biological_process unknown; LOCATED IN: chloroplast	unknown protein; FUNCTIONS IN: molecular_function unknown; INVOLVED IN: biological_process unknown; LOCATED IN: chloroplast; BEST Arabidopsis thaliana protein match is: unknown protein (TAIR:AT1G65000.1); Has 1807 Blast hits to 1807 proteins in 277 species: Archae - 0; Bacteria - 0; Metazoa - 736; Fungi - 347; Plants - 385; Viruses - 0; Other Eukaryotes - 339 (source: NCBI BLink).
transcript26513	959.76	316.14	301.79	144.06	-1.59906	-0.0668023	-1.06167	NA	NA	NA	NA	#VALUE!	#VALUE!	#VALUE!	down-regulated	/	/	/	/	/	transcript26513		not assigned.unknown	no hits	(original description: no original description)
transcript41255	37.88	0.04	1.68	0.36	-5.22437	1.36565	-0.978626	NA	NA	NA	NA	#VALUE!	#VALUE!	#VALUE!	down-regulated	/	/	/	/	/	transcript41255		not assigned.unknown	no hits	no hits & (original description: no original description)
transcript27592	106.52	35.06	39.18	20.33	-1.57613	0.156078	-0.913594	NA	NA	NA	NA	#VALUE!	#VALUE!	#VALUE!	down-regulated	/	/	/	/	/	transcript27592		not assigned.unknown	no hits	no hits & (original description: no original description)
transcript36765	10.3	0	8.56	5.12	-3.49825	3.25701	-0.643479	NA	NA	NA	NA	#VALUE!	#VALUE!	#VALUE!	down-regulated	/	/	/	/	/	transcript36765		not assigned.unknown	AT1G78995	(at1g78995 : 122.0) unknown protein	unknown protein; Has 30201 Blast hits to 17322 proteins in 780 species: Archae - 12; Bacteria - 1396; Metazoa - 17338; Fungi - 3422; Plants - 5037; Viruses - 0; Other Eukaryotes - 2996 (source: NCBI BLink).
transcript15	3.5	0	1.08	0.41	-2.16993	1.05658	-0.560888	NA	NA	NA	NA	#VALUE!	#VALUE!	#VALUE!	down-regulated	/	/	/	/	/	transcript15		not assigned.unknown	AT2G27980	(loc_os06g51450.1 : 626.0) no description available & (at2g27980 : 541.0) Acyl-CoA N-acyltransferase with RING/FYVE/PHD-type zinc finger domain; FUNCTIONS IN: zinc ion binding; INVOLVED IN: biological_process unknown; LOCATED IN: cellular_component unknown; EXPRESSED IN: 22 plant structures; EXPRESSED DURING: 13 growth stages; CONTAINS InterPro DOMAIN/s: Zinc finger, PHD-type, conserved site (Int…	Acyl-CoA N-acyltransferase with RING/FYVE/PHD-type zinc finger domain; FUNCTIONS IN: zinc ion binding; INVOLVED IN: biological_process unknown; LOCATED IN: cellular_component unknown; EXPRESSED IN: 22 plant structures; EXPRESSED DURING: 13 growth stages; CONTAINS InterPro DOMAIN/s: Zinc finger, PHD-type, conserved site (InterPro:IPR019786), Zinc finger, PHD-type (InterPro:IPR001965), Zinc finger,…
transcript40828	1185.82	425.02	587.86	430.31	-1.47811	0.467004	-0.4492	NA	NA	NA	NA	#VALUE!	#VALUE!	#VALUE!	down-regulated	/	/	/	/	/	transcript40828		not assigned.unknown	no hits	no hits & (original description: no original description)
transcript25744	16.52	0.93	6.3	4.69	-3.18233	1.9193	-0.359468	NA	NA	NA	NA	#VALUE!	#VALUE!	#VALUE!	down-regulated	/	/	/	/	/	transcript25744		not assigned.unknown	AT5G17670	(loc_os02g03720.1 : 341.0) no description available & (at5g17670 : 330.0) alpha/beta-Hydrolases superfamily protein; FUNCTIONS IN: hydrolase activity, acting on ester bonds; INVOLVED IN: intracellular protein transport, GPI anchor metabolic process; LOCATED IN: chloroplast, chloroplast envelope; EXPRESSED IN: 22 plant structures; EXPRESSED DURING: 15 growth stages; CONTAINS InterPro DOMAIN/s: PGA…	alpha/beta-Hydrolases superfamily protein; FUNCTIONS IN: hydrolase activity, acting on ester bonds; INVOLVED IN: intracellular protein transport, GPI anchor metabolic process; LOCATED IN: chloroplast, chloroplast envelope; EXPRESSED IN: 22 plant structures; EXPRESSED DURING: 15 growth stages; CONTAINS InterPro DOMAIN/s: PGAP1-like (InterPro:IPR012908); Has 30201 Blast hits to 17322 proteins in 78…
transcript17483	11.53	0	0	0	-3.64731	0	0	NA	NA	NA	NA	#VALUE!	#VALUE!	#VALUE!	down-regulated	/	/	/	/	/	transcript17483		not assigned.unknown	no hits	no hits & (original description: no original description)
transcript30517	365.37	120.52	53.1	53.65	-1.59211	-1.16749	0.0145929	NA	NA	NA	NA	#VALUE!	#VALUE!	#VALUE!	down-regulated	/	/	/	/	/	transcript30517		not assigned.unknown	no hits	no hits & (original description: no original description)
transcript11295	8.32	0.17	3.51	3.82	-2.99382	1.94662	0.0959057	NA	NA	NA	NA	#VALUE!	#VALUE!	#VALUE!	down-regulated	/	/	/	/	/	transcript11295		not assigned.unknown	AT1G72480	(at1g72480 : 569.0) Lung seven transmembrane receptor family protein; CONTAINS InterPro DOMAIN/s: Transmembrane receptor, eukaryota (InterPro:IPR009637); BEST Arabidopsis thaliana protein match is: Lung seven transmembrane receptor family protein (TAIR:AT2G01070.1)	Lung seven transmembrane receptor family protein; CONTAINS InterPro DOMAIN/s: Transmembrane receptor, eukaryota (InterPro:IPR009637); BEST Arabidopsis thaliana protein match is: Lung seven transmembrane receptor family protein (TAIR:AT2G01070.1); Has 596 Blast hits to 594 proteins in 172 species: Archae - 0; Bacteria - 0; Metazoa - 236; Fungi - 150; Plants - 154; Viruses - 0; Other Eukaryotes - 5…
transcript40411	217.39	21.41	21.81	24.52	-3.28469	0.0255238	0.161962	NA	NA	NA	NA	#VALUE!	#VALUE!	#VALUE!	down-regulated	/	/	/	/	/	transcript40411		not assigned.unknown	no hits	no hits & (original description: no original description)
transcript33122	155.88	57.98	54.07	69.54	-1.41136	-0.0989592	0.357175	NA	NA	NA	NA	#VALUE!	#VALUE!	#VALUE!	down-regulated	/	/	/	/	/	transcript33122		not assigned.unknown	no hits	no hits & (original description: no original description)
transcript17546	5.38	0	0.98	2.32	-2.67356	0.9855	0.745683	NA	NA	NA	NA	#VALUE!	#VALUE!	#VALUE!	down-regulated	/	/	/	/	/	transcript17546		not assigned.unknown	no hits	no hits & (original description: no original description)
transcript19399	14.93	0	2.87	5.5	-3.99367	1.95233	0.748106	NA	NA	NA	NA	#VALUE!	#VALUE!	#VALUE!	down-regulated	/	/	/	/	/	transcript19399		not assigned.unknown	AT5G20270	(loc_os06g43620.1 : 281.0) no description available & (at5g20270 : 247.0) heptahelical transmembrane protein homologous to human adiponectin receptors and progestin receptors; heptahelical transmembrane protein1 (HHP1); FUNCTIONS IN: receptor activity; INVOLVED IN: response to salt stress, response to hormone stimulus, response to sucrose stimulus; LOCATED IN: integral to membrane; EXPRESSED IN: …	heptahelical transmembrane protein1 (HHP1); FUNCTIONS IN: receptor activity; INVOLVED IN: response to salt stress, response to hormone stimulus, response to sucrose stimulus; LOCATED IN: integral to membrane; EXPRESSED IN: 24 plant structures; EXPRESSED DURING: 13 growth stages; CONTAINS InterPro DOMAIN/s: Hly-III related (InterPro:IPR004254); BEST Arabidopsis thaliana protein match is: heptaheli…
transcript9783	4.24	0	0	0.77	-2.38957	0	0.823749	NA	NA	NA	NA	#VALUE!	#VALUE!	#VALUE!	down-regulated	/	/	/	/	/	transcript9783		not assigned.unknown	AT3G50160	(at3g50160 : 140.0) Plant protein of unknown function (DUF247); CONTAINS InterPro DOMAIN/s: Protein of unknown function DUF247, plant (InterPro:IPR004158); BEST Arabidopsis thaliana protein match is: Plant protein of unknown function (DUF247) (TAIR:AT3G50150.1)	Plant protein of unknown function (DUF247); CONTAINS InterPro DOMAIN/s: Protein of unknown function DUF247, plant (InterPro:IPR004158); BEST Arabidopsis thaliana protein match is: Plant protein of unknown function (DUF247) (TAIR:AT3G50150.1); Has 1156 Blast hits to 1033 proteins in 18 species: Archae - 0; Bacteria - 0; Metazoa - 0; Fungi - 0; Plants - 1156; Viruses - 0; Other Eukaryotes - 0 (sour…
transcript6974	111.25	38.53	33.5	62.4	-1.5057	-0.196352	0.877886	NA	NA	NA	NA	#VALUE!	#VALUE!	#VALUE!	down-regulated	/	/	/	/	/	transcript6974		not assigned.unknown	AT5G05480	(loc_os05g32820.1 : 399.0) no description available & (at5g05480 : 377.0) Peptide-N4-(N-acetyl-beta-glucosaminyl)asparagine amidase A protein; FUNCTIONS IN: molecular_function unknown; INVOLVED IN: biological_process unknown; LOCATED IN: vacuole; EXPRESSED IN: 21 plant structures; EXPRESSED DURING: 10 growth stages; CONTAINS InterPro DOMAIN/s: Peptide-N4-(N-acetyl-beta-glucosaminyl)asparagine ami…	Peptide-N4-(N-acetyl-beta-glucosaminyl)asparagine amidase A protein; FUNCTIONS IN: molecular_function unknown; INVOLVED IN: biological_process unknown; LOCATED IN: vacuole; EXPRESSED IN: 21 plant structures; EXPRESSED DURING: 10 growth stages; CONTAINS InterPro DOMAIN/s: Peptide-N4-(N-acetyl-beta-glucosaminyl)asparagine amidase A (InterPro:IPR021102); BEST Arabidopsis thaliana protein match is: P…
transcript39772	330	56.09	70.59	152.2	-2.53552	0.32652	1.09759	NA	NA	NA	NA	#VALUE!	#VALUE!	#VALUE!	down-regulated	/	/	/	/	/	transcript39772		not assigned.unknown	no hits	no hits & (original description: no original description)
transcript40192	105.81	1.19	1.04	4.5	-5.60797	-0.102362	1.43086	NA	NA	NA	NA	#VALUE!	#VALUE!	#VALUE!	down-regulated	/	/	/	/	/	transcript40192		not assigned.unknown	no hits	no hits & (original description: no original description)
transcript39610	172.87	61.51	53.43	167.25	-1.47585	-0.199685	1.62813	NA	NA	NA	NA	#VALUE!	#VALUE!	#VALUE!	down-regulated	/	/	/	/	/	transcript39610		not assigned.unknown	no hits	no hits & (original description: no original description)
transcript28305	20	0.88	1.4	8.09	-3.48158	0.352302	1.92125	NA	NA	NA	NA	#VALUE!	#VALUE!	#VALUE!	down-regulated	/	/	/	/	/	transcript28305		not assigned.unknown	no hits	(original description: no original description)
transcript39192	49.86	6.89	6.68	29.49	-2.68843	-0.038919	1.98916	NA	NA	NA	NA	#VALUE!	#VALUE!	#VALUE!	down-regulated	/	/	/	/	/	transcript39192		not assigned.unknown	AT1G56580	(loc_os01g11240.1 : 133.0) no description available & (at1g56580 : 109.0) Encodes SMALLER WITH VARIABLE BRANCHES (SVB), a protein with a conserved domain of unknown function (DUF538). The trichomes of the SVB mutants are smaller and exhibit branches of variable length and number.; SMALLER WITH VARIABLE BRANCHES (SVB); CONTAINS InterPro DOMAIN/s: Protein of unknown function DUF538 (InterPro:IPR007…	SMALLER WITH VARIABLE BRANCHES (SVB); CONTAINS InterPro DOMAIN/s: Protein of unknown function DUF538 (InterPro:IPR007493); BEST Arabidopsis thaliana protein match is: Protein of unknown function, DUF538 (TAIR:AT1G09310.1); Has 365 Blast hits to 365 proteins in 27 species: Archae - 0; Bacteria - 0; Metazoa - 0; Fungi - 0; Plants - 365; Viruses - 0; Other Eukaryotes - 0 (source: NCBI BLink).
transcript36264	90.18	24.31	18.6	78.01	-1.84901	-0.368854	2.01118	NA	NA	NA	NA	#VALUE!	#VALUE!	#VALUE!	down-regulated	/	/	/	/	/	transcript36264		not assigned.unknown	no hits	no hits & (original description: no original description)
transcript39946	283.54	12.37	12.64	66.14	-4.41156	0.0288442	2.29933	NA	NA	NA	NA	#VALUE!	#VALUE!	#VALUE!	down-regulated	/	/	/	/	/	transcript39946		not assigned.unknown	no hits	no hits & (original description: no original description)
transcript39893	163.49	5.77	4.5	37.24	-4.6027	-0.299724	2.79758	NA	NA	NA	NA	#VALUE!	#VALUE!	#VALUE!	down-regulated	/	/	/	/	/	transcript39893		not assigned.unknown	no hits	no hits & (original description: no original description)
transcript13371	81.45	2.61	6.14	49.01	-4.51345	0.983925	2.80822	NA	NA	NA	NA	#VALUE!	#VALUE!	#VALUE!	down-regulated	/	/	/	/	/	transcript13371		polyamine metabolism.degradation.polyamin oxidase	AT5G13700	(o64411|pao_maize : 600.0) Polyamine oxidase precursor (EC 1.5.3.11) - Zea mays (Maize) & (loc_os09g20284.1 : 564.0) no description available & (at5g13700 : 433.0) Encodes a protein with polyamine oxidase activity. The mRNA of this gene is only expressed in very low amounts in the organs where it was detected (light-grown plants).; polyamine oxidase 1 (PAO1); FUNCTIONS IN: FAD binding, polyamine …	polyamine oxidase 1 (PAO1); FUNCTIONS IN: FAD binding, polyamine oxidase activity; INVOLVED IN: oxidation reduction; LOCATED IN: endomembrane system; EXPRESSED IN: 12 plant structures; EXPRESSED DURING: L mature pollen stage, M germinated pollen stage, 4 anthesis, petal differentiation and expansion stage; CONTAINS InterPro DOMAIN/s: Amine oxidase (InterPro:IPR002937), Flavin-containing amine oxi…
transcript4005	44.8	7.65	1.92	7.27	-2.40458	-1.56673	1.50192	113.4	112.25	77.25	97.1	-0.014576	-0.533348	0.326162	down-regulated	/	/	/	/	/	transcript4005		protein.degradation.subtilases	AT1G04110	(loc_os03g02750.1 : 499.0) no description available & (at1g04110 : 408.0) Initially identified as a mutation affecting stomatal development and distribution. Encodes a protein similar to serine proteases.; STOMATAL DENSITY AND DISTRIBUTION (SDD1); CONTAINS InterPro DOMAIN/s: Protease-associated PA (InterPro:IPR003137), Proteinase inhibitor, propeptide (InterPro:IPR009020), Peptidase S8/S53, subti…	STOMATAL DENSITY AND DISTRIBUTION (SDD1); CONTAINS InterPro DOMAIN/s: Protease-associated PA (InterPro:IPR003137), Proteinase inhibitor, propeptide (InterPro:IPR009020), Peptidase S8/S53, subtilisin/kexin/sedolisin (InterPro:IPR000209), Peptidase S8, subtilisin-related (InterPro:IPR015500), Peptidase S8/S53, subtilisin, active site (InterPro:IPR022398), Proteinase inhibitor I9, subtilisin propept…
transcript20531	7.96	0	6.51	0	-3.1635	2.90881	-2.90881	NA	NA	NA	NA	#VALUE!	#VALUE!	#VALUE!	down-regulated	/	/	/	/	/	transcript20531		protein.degradation.ubiquitin	AT2G21270	(at2g21270 : 399.0) ubiquitin fusion degradation 1 (UFD1); FUNCTIONS IN: molecular_function unknown; INVOLVED IN: ubiquitin-dependent protein catabolic process; LOCATED IN: endomembrane system; EXPRESSED IN: 24 plant structures; EXPRESSED DURING: 13 growth stages; CONTAINS InterPro DOMAIN/s: Ubiquitin fusion degradation protein UFD1 (InterPro:IPR004854); BEST Arabidopsis thaliana protein match is…	ubiquitin fusion degradation 1 (UFD1); FUNCTIONS IN: molecular_function unknown; INVOLVED IN: ubiquitin-dependent protein catabolic process; EXPRESSED IN: 24 plant structures; EXPRESSED DURING: 13 growth stages; CONTAINS InterPro DOMAIN/s: Ubiquitin fusion degradation protein UFD1 (InterPro:IPR004854); BEST Arabidopsis thaliana protein match is: Ubiquitin fusion degradation UFD1 family protein (T…
transcript397	12.42	0	7.17	0	-3.74631	3.03034	-3.03034	NA	NA	NA	NA	#VALUE!	#VALUE!	#VALUE!	down-regulated	/	/	/	/	/	transcript397		protein.degradation.ubiquitin.E3.HECT	AT3G17205	(at3g17205 : 1186.0) ubiquitin protein ligase 6 (UPL6); CONTAINS InterPro DOMAIN/s: HECT (InterPro:IPR000569), IQ calmodulin-binding region (InterPro:IPR000048); BEST Arabidopsis thaliana protein match is: ubiquitin-protein ligase 7 (TAIR:AT3G53090.2). & (loc_os05g06690.2 : 1140.0) no description available (original description: no original description)	ubiquitin protein ligase 6 (UPL6); CONTAINS InterPro DOMAIN/s: HECT (InterPro:IPR000569), IQ calmodulin-binding region (InterPro:IPR000048); BEST Arabidopsis thaliana protein match is: ubiquitin-protein ligase 7 (TAIR:AT3G53090.2); Has 4447 Blast hits to 4367 proteins in 248 species: Archae - 0; Bacteria - 0; Metazoa - 2469; Fungi - 809; Plants - 361; Viruses - 0; Other Eukaryotes - 808 (source: …
transcript21896	5.9	0	0.54	2.14	-2.7866	0.62293	1.02783	NA	NA	NA	NA	#VALUE!	#VALUE!	#VALUE!	down-regulated	/	/	/	/	/	transcript21896		protein.degradation.ubiquitin.E3.RING	AT1G32360	(loc_os08g06330.1 : 103.0) no description available & (at1g32360 : 100.0) Zinc finger (CCCH-type) family protein; CONTAINS InterPro DOMAIN/s: Zinc finger, CCCH-type (InterPro:IPR000571); BEST Arabidopsis thaliana protein match is: Zinc finger C-x8-C-x5-C-x3-H type family protein (TAIR:AT2G35430.1)	Zinc finger (CCCH-type) family protein; CONTAINS InterPro DOMAIN/s: Zinc finger, CCCH-type (InterPro:IPR000571); BEST Arabidopsis thaliana protein match is: Zinc finger C-x8-C-x5-C-x3-H type family protein (TAIR:AT2G35430.1); Has 13421 Blast hits to 5509 proteins in 634 species: Archae - 13; Bacteria - 2784; Metazoa - 4906; Fungi - 574; Plants - 3348; Viruses - 263; Other Eukaryotes - 1533 (sourc…
transcript7419	224.92	107.13	182.56	153.85	-1.06305	0.763485	-0.24538	NA	NA	NA	NA	#VALUE!	#VALUE!	#VALUE!	down-regulated	/	/	/	/	/	transcript7419		protein.folding	AT3G13470	(at3g13470 : 876.0) TCP-1/cpn60 chaperonin family protein; FUNCTIONS IN: ATP binding; INVOLVED IN: protein folding, protein refolding, cellular protein metabolic process; LOCATED IN: in 7 components; EXPRESSED IN: 26 plant structures; EXPRESSED DURING: 14 growth stages; CONTAINS InterPro DOMAIN/s: Chaperonin Cpn60/TCP-1 (InterPro:IPR002423), Chaperonin Cpn60, conserved site (InterPro:IPR018370), …	TCP-1/cpn60 chaperonin family protein; FUNCTIONS IN: ATP binding; INVOLVED IN: protein folding, protein refolding, cellular protein metabolic process; LOCATED IN: in 7 components; EXPRESSED IN: 26 plant structures; EXPRESSED DURING: 14 growth stages; CONTAINS InterPro DOMAIN/s: Chaperonin Cpn60/TCP-1 (InterPro:IPR002423), Chaperonin Cpn60, conserved site (InterPro:IPR018370), Chaperonin Cpn60 (In…
transcript242	2.68	0	2.87	2.36	-1.87971	1.95233	-0.203872	NA	NA	NA	NA	#VALUE!	#VALUE!	#VALUE!	down-regulated	/	/	/	/	/	transcript242		protein.postranslational modification	AT1G16270	(loc_os07g25680.1 : 783.0) no description available & (at1g16270 : 717.0) Protein kinase superfamily protein with octicosapeptide/Phox/Bem1p domain; FUNCTIONS IN: protein serine/threonine/tyrosine kinase activity, protein kinase activity; INVOLVED IN: protein amino acid phosphorylation; LOCATED IN: cytosol, nucleus; CONTAINS InterPro DOMAIN/s: Octicosapeptide/Phox/Bem1p (InterPro:IPR000270), Prot…	Protein kinase superfamily protein with octicosapeptide/Phox/Bem1p domain; FUNCTIONS IN: protein serine/threonine/tyrosine kinase activity, protein kinase activity; INVOLVED IN: protein amino acid phosphorylation; LOCATED IN: cytosol, nucleus; CONTAINS InterPro DOMAIN/s: Octicosapeptide/Phox/Bem1p (InterPro:IPR000270), Protein kinase, ATP binding site (InterPro:IPR017441), Protein kinase, catalyt…
transcript1525	5.62	0	0	0.99	-2.72683	0	0.992768	NA	NA	NA	NA	#VALUE!	#VALUE!	#VALUE!	down-regulated	/	/	/	/	/	transcript1525		protein.synthesis.elongation	AT1G56070	(loc_os02g32030.1 : 1613.0) no description available & (at1g56070 : 1597.0) encodes a translation elongation factor 2-like protein that is involved in cold-induced translation. Mutations in this gene specifically blocks low temperature-induced transcription of cold-responsive genes but induces the expression of CBF genes and mutants carrying the recessive mutations fail to acclimate to cold and i…	LOW EXPRESSION OF OSMOTICALLY RESPONSIVE GENES 1 (LOS1); FUNCTIONS IN: translation factor activity, nucleic acid binding, copper ion binding, translation elongation factor activity; INVOLVED IN: response to cold; LOCATED IN: cytosol, nucleolus, chloroplast, plasma membrane, membrane; EXPRESSED IN: 29 plant structures; EXPRESSED DURING: 15 growth stages; CONTAINS InterPro DOMAIN/s: Protein synthes…
transcript15445	12.3	0.4	6.36	14.33	-3.24793	2.39428	1.05858	NA	NA	NA	NA	#VALUE!	#VALUE!	#VALUE!	down-regulated	/	/	/	/	/	transcript15445		protein.synthesis.initiation	AT4G11420	(loc_os01g03070.1 : 225.0) no description available & (q9xhr2|if3a_maize : 216.0) Eukaryotic translation initiation factor 3 subunit 10 (eIF-3 theta) (Eukaryotic translation initiation factor 3 large subunit) (eIF3a) - Zea mays (Maize) & (at4g11420 : 212.0) Encodes a subunit of eukaryotic initiation factor 3 (eIF3), a multisubunit complex that is required for binding of mRNA to 40 S ribosomal sub…	eukaryotic translation initiation factor 3A (EIF3A); FUNCTIONS IN: translation initiation factor activity; INVOLVED IN: translational initiation; LOCATED IN: eukaryotic translation initiation factor 3 complex, plasma membrane; EXPRESSED IN: 26 plant structures; EXPRESSED DURING: 14 growth stages; CONTAINS InterPro DOMAIN/s: Proteasome component (PCI) domain (InterPro:IPR000717); BEST Arabidopsis …
transcript36836	37.77	3.42	3.08	3.57	-3.13282	-0.115477	0.163625	NA	NA	NA	NA	#VALUE!	#VALUE!	#VALUE!	down-regulated	/	/	/	/	/	transcript36836		protein.synthesis.ribosomal protein.eukaryotic.40S subunit.S14	AT3G52580	(loc_os02g06700.2 : 221.0) no description available & (at3g52580 : 217.0) Ribosomal protein S11 family protein; CONTAINS InterPro DOMAIN/s: Ribosomal protein S11 (InterPro:IPR001971), Ribosomal S11, conserved site (InterPro:IPR018102); BEST Arabidopsis thaliana protein match is: Ribosomal protein S11 family protein (TAIR:AT3G11510.1)	Ribosomal protein S11 family protein; CONTAINS InterPro DOMAIN/s: Ribosomal protein S11 (InterPro:IPR001971), Ribosomal S11, conserved site (InterPro:IPR018102); BEST Arabidopsis thaliana protein match is: Ribosomal protein S11 family protein (TAIR:AT3G11510.1); Has 8774 Blast hits to 8774 proteins in 2899 species: Archae - 250; Bacteria - 4863; Metazoa - 589; Fungi - 162; Plants - 729; Viruses -…
transcript26553	28.47	0	7.41	23.31	-4.88118	3.07211	1.53137	NA	NA	NA	NA	#VALUE!	#VALUE!	#VALUE!	down-regulated	/	/	/	/	/	transcript26553		protein.synthesis.ribosomal protein.eukaryotic.60S subunit.L5	AT3G25520	(q6unt2|rl5_cucsa : 405.0) 60S ribosomal protein L5 - Cucumis sativus (Cucumber) & (at3g25520 : 396.0) Encodes ribosomal protein L5 that binds to 5S ribosomal RNA and in involved in its export from the nucleus to the cytoplasm. Identified in a screen for enhancers of as1. as1/pgy double mutants show defects in leaf vascular patterning and adaxial cell fate. Double mutant analysis indicates pgy ge…	ribosomal protein L5 (ATL5); FUNCTIONS IN: structural constituent of ribosome, 5S rRNA binding; INVOLVED IN: in 7 processes; LOCATED IN: in 10 components; EXPRESSED IN: 24 plant structures; EXPRESSED DURING: 13 growth stages; CONTAINS InterPro DOMAIN/s: Ribosomal protein L5, eukaryotic (InterPro:IPR005485), Ribosomal protein L18/L5 (InterPro:IPR005484); BEST Arabidopsis thaliana protein match is:…
transcript27286	13.21	0	13.92	11.22	-3.82883	3.89918	-0.288003	NA	NA	NA	NA	#VALUE!	#VALUE!	#VALUE!	down-regulated	/	/	/	/	/	transcript27286		protein.synthesis.ribosomal protein.prokaryotic.chloroplast.30S subunit.S5	AT2G33800	(q9st69|rr5_spiol : 268.0) 30S ribosomal protein S5, chloroplast precursor - Spinacia oleracea (Spinach) & (at2g33800 : 265.0) Ribosomal protein S5 family protein; FUNCTIONS IN: structural constituent of ribosome, RNA binding; INVOLVED IN: response to cadmium ion, response to cold, translation; LOCATED IN: in 8 components; EXPRESSED IN: 26 plant structures; EXPRESSED DURING: 14 growth stages; CON…	Ribosomal protein S5 family protein; FUNCTIONS IN: structural constituent of ribosome, RNA binding; INVOLVED IN: response to cadmium ion, response to cold, translation; LOCATED IN: in 8 components; EXPRESSED IN: 26 plant structures; EXPRESSED DURING: 14 growth stages; CONTAINS InterPro DOMAIN/s: Ribosomal protein S5, N-terminal (InterPro:IPR013810), Double-stranded RNA-binding-like (InterPro:IPR0…
transcript36655	38.76	0	2.76	0	-5.31325	1.91073	-1.91073	NA	NA	NA	NA	#VALUE!	#VALUE!	#VALUE!	down-regulated	/	/	/	/	/	transcript36655		protein.synthesis.ribosomal protein.prokaryotic.chloroplast.50S subunit.L1	AT3G63490	(at3g63490 : 285.0) Ribosomal protein L1p/L10e family; FUNCTIONS IN: structural constituent of ribosome, RNA binding; INVOLVED IN: translation, RNA processing; LOCATED IN: chloroplast thylakoid membrane, ribosome, chloroplast, membrane; EXPRESSED IN: 24 plant structures; EXPRESSED DURING: 14 growth stages; CONTAINS InterPro DOMAIN/s: Ribosomal protein L1 (InterPro:IPR002143), Ribosomal protein L1…	Ribosomal protein L1p/L10e family; FUNCTIONS IN: structural constituent of ribosome, RNA binding; INVOLVED IN: translation, RNA processing; LOCATED IN: in 6 components; EXPRESSED IN: 24 plant structures; EXPRESSED DURING: 14 growth stages; CONTAINS InterPro DOMAIN/s: Ribosomal protein L1 (InterPro:IPR002143), Ribosomal protein L1, bacterial-type (InterPro:IPR005878), Ribosomal protein L1, 2-layer…
transcript9999	12.81	0	0	4.98	-3.78764	0	2.58015	NA	NA	NA	NA	#VALUE!	#VALUE!	#VALUE!	down-regulated	/	/	/	/	/	transcript9999		protein.targeting.chloroplast	AT2G18710	(at2g18710 : 792.0) Encodes a component of the thylakoid-localized Sec system involved in the translocation of cytoplasmic proteins into plastid.; SECY homolog 1 (SCY1); FUNCTIONS IN: P-P-bond-hydrolysis-driven protein transmembrane transporter activity; INVOLVED IN: protein secretion, protein transport; LOCATED IN: chloroplast, membrane; EXPRESSED IN: 23 plant structures; EXPRESSED DURING: 13 gr…	SECY homolog 1 (SCY1); FUNCTIONS IN: P-P-bond-hydrolysis-driven protein transmembrane transporter activity; INVOLVED IN: protein secretion, protein transport; LOCATED IN: chloroplast, membrane; EXPRESSED IN: 23 plant structures; EXPRESSED DURING: 13 growth stages; CONTAINS InterPro DOMAIN/s: SecY protein (InterPro:IPR002208); BEST Arabidopsis thaliana protein match is: SecY protein transport fami…
transcript34676	58.46	0	7.45	11.5	-5.89385	3.07895	0.564905	NA	NA	NA	NA	#VALUE!	#VALUE!	#VALUE!	down-regulated	/	/	/	/	/	transcript34676		PS.calvin cycle.rubisco interacting	AT2G28000	(p08823|ruba_wheat : 291.0) RuBisCO large subunit-binding protein subunit alpha, chloroplast precursor (60 kDa chaperonin subunit alpha) (CPN-60 alpha) (Fragment) - Triticum aestivum (Wheat) & (loc_os12g17910.1 : 290.0) no description available & (at2g28000 : 287.0) Encodes chaperonin-60 alpha, a molecular chaperone involved in Rubisco folding. Mutants display aberrant chloroplast and embryo deve…	chaperonin-60alpha (CPN60A); FUNCTIONS IN: ATP binding; INVOLVED IN: protein folding, chloroplast organization, embryo development; LOCATED IN: in 8 components; EXPRESSED IN: 26 plant structures; EXPRESSED DURING: 15 growth stages; CONTAINS InterPro DOMAIN/s: Chaperonin Cpn60/TCP-1 (InterPro:IPR002423), Chaperonin Cpn60, conserved site (InterPro:IPR018370), Chaperonin Cpn60 (InterPro:IPR001844); …
transcript36858	127.91	0	34.37	12.57	-7.01022	5.14445	-1.38211	NA	NA	NA	NA	#VALUE!	#VALUE!	#VALUE!	down-regulated	/	/	/	/	/	transcript36858		PS.calvin cycle.rubisco small subunit	AT1G67090	(at1g67090 : 266.0) ribulose bisphosphate carboxylase small chain 1A (RBCS1A); FUNCTIONS IN: ribulose-bisphosphate carboxylase activity, copper ion binding; INVOLVED IN: carbon fixation, response to cold, response to blue light, response to red light, response to far red light; LOCATED IN: in 7 components; EXPRESSED IN: 21 plant structures; EXPRESSED DURING: L mature pollen stage, M germinated po…	ribulose bisphosphate carboxylase small chain 1A (RBCS1A); FUNCTIONS IN: ribulose-bisphosphate carboxylase activity, copper ion binding; INVOLVED IN: carbon fixation, response to cold, response to blue light, response to red light, response to far red light; LOCATED IN: in 10 components; EXPRESSED IN: 22 plant structures; EXPRESSED DURING: L mature pollen stage, M germinated pollen stage, seedlin…
transcript37949	980.22	53.05	325.8	165.91	-4.18221	2.59604	-0.969338	NA	NA	NA	NA	#VALUE!	#VALUE!	#VALUE!	down-regulated	/	/	/	/	/	transcript37949		PS.calvin cycle.rubisco small subunit	AT1G67090	(at1g67090 : 267.0) ribulose bisphosphate carboxylase small chain 1A (RBCS1A); FUNCTIONS IN: ribulose-bisphosphate carboxylase activity, copper ion binding; INVOLVED IN: carbon fixation, response to cold, response to blue light, response to red light, response to far red light; LOCATED IN: in 7 components; EXPRESSED IN: 21 plant structures; EXPRESSED DURING: L mature pollen stage, M germinated po…	ribulose bisphosphate carboxylase small chain 1A (RBCS1A); FUNCTIONS IN: ribulose-bisphosphate carboxylase activity, copper ion binding; INVOLVED IN: carbon fixation, response to cold, response to blue light, response to red light, response to far red light; LOCATED IN: in 10 components; EXPRESSED IN: 22 plant structures; EXPRESSED DURING: L mature pollen stage, M germinated pollen stage, seedlin…
transcript30427	543.03	150.33	327.01	201.67	-1.84599	1.11604	-0.694607	NA	NA	NA	NA	#VALUE!	#VALUE!	#VALUE!	down-regulated	/	/	/	/	/	transcript30427		PS.lightreaction.photosystem I.PSI polypeptide subunits	AT4G02770	(p32869|psad_cucsa : 273.0) Photosystem I reaction center subunit II, chloroplast precursor (Photosystem I 20 kDa subunit) (PSI-D) (PS I subunit 5) - Cucumis sativus (Cucumber) & (at4g02770 : 258.0) Encodes a protein predicted by sequence similarity with spinach PsaD to be photosystem I reaction center subunit II (PsaD1); photosystem I subunit D-1 (PSAD-1); FUNCTIONS IN: molecular_function unknow…	photosystem I subunit D-1 (PSAD-1); FUNCTIONS IN: molecular_function unknown; INVOLVED IN: photosynthesis; LOCATED IN: in 6 components; EXPRESSED IN: 25 plant structures; EXPRESSED DURING: 14 growth stages; CONTAINS InterPro DOMAIN/s: Photosystem I protein PsaD (InterPro:IPR003685); BEST Arabidopsis thaliana protein match is: photosystem I subunit D-2 (TAIR:AT1G03130.1); Has 510 Blast hits to 510…
transcript28936	407.98	190.92	137.73	59.15	-1.09153	-0.468225	-1.20564	NA	NA	NA	NA	#VALUE!	#VALUE!	#VALUE!	down-regulated	/	/	/	/	/	transcript28936		PS.lightreaction.photosystem II.LHC-II	AT1G29930	(p12333|cb2a_spiol : 452.0) Chlorophyll a-b binding protein, chloroplast precursor (LHCII type I CAB) (LHCP) - Spinacia oleracea (Spinach) & (loc_os01g41710.1 : 426.0) no description available & (at1g29930 : 425.0) Subunit of light-harvesting complex II (LHCII),which absorbs light and transfers energy to the photosynthetic reaction center.; chlorophyll A/B binding protein 1 (CAB1); FUNCTIONS IN: …	chlorophyll A/B binding protein 1 (CAB1); FUNCTIONS IN: chlorophyll binding; INVOLVED IN: photosynthesis; LOCATED IN: light-harvesting complex, thylakoid, chloroplast thylakoid membrane, chloroplast; EXPRESSED IN: guard cell, juvenile leaf, cultured cell; CONTAINS InterPro DOMAIN/s: Chlorophyll A-B binding protein (InterPro:IPR001344); BEST Arabidopsis thaliana protein match is: chlorophyll A/B b…
transcript28666	682.95	205.85	274.09	169.35	-1.72531	0.411319	-0.691402	NA	NA	NA	NA	#VALUE!	#VALUE!	#VALUE!	down-regulated	/	/	/	/	/	transcript28666		PS.lightreaction.photosystem II.LHC-II	AT1G29930	(p12333|cb2a_spiol : 479.0) Chlorophyll a-b binding protein, chloroplast precursor (LHCII type I CAB) (LHCP) - Spinacia oleracea (Spinach) & (loc_os01g41710.1 : 449.0) no description available & (at1g29930 : 448.0) Subunit of light-harvesting complex II (LHCII),which absorbs light and transfers energy to the photosynthetic reaction center.; chlorophyll A/B binding protein 1 (CAB1); FUNCTIONS IN: …	chlorophyll A/B binding protein 1 (CAB1); FUNCTIONS IN: chlorophyll binding; INVOLVED IN: photosynthesis; LOCATED IN: light-harvesting complex, thylakoid, chloroplast thylakoid membrane, chloroplast; EXPRESSED IN: guard cell, juvenile leaf, cultured cell; CONTAINS InterPro DOMAIN/s: Chlorophyll A-B binding protein (InterPro:IPR001344); BEST Arabidopsis thaliana protein match is: chlorophyll A/B b…
transcript28065	160.12	27.43	40.89	36.63	-2.50265	0.559192	-0.154723	NA	NA	NA	NA	#VALUE!	#VALUE!	#VALUE!	down-regulated	/	/	/	/	/	transcript28065		PS.lightreaction.photosystem II.LHC-II	AT1G29930	(p12333|cb2a_spiol : 444.0) Chlorophyll a-b binding protein, chloroplast precursor (LHCII type I CAB) (LHCP) - Spinacia oleracea (Spinach) & (at1g29930 : 425.0) Subunit of light-harvesting complex II (LHCII),which absorbs light and transfers energy to the photosynthetic reaction center.; chlorophyll A/B binding protein 1 (CAB1); FUNCTIONS IN: chlorophyll binding; INVOLVED IN: photosynthesis; LOCA…	chlorophyll A/B binding protein 1 (CAB1); FUNCTIONS IN: chlorophyll binding; INVOLVED IN: photosynthesis; LOCATED IN: light-harvesting complex, thylakoid, chloroplast thylakoid membrane, chloroplast; EXPRESSED IN: guard cell, juvenile leaf, cultured cell; CONTAINS InterPro DOMAIN/s: Chlorophyll A-B binding protein (InterPro:IPR001344); BEST Arabidopsis thaliana protein match is: chlorophyll A/B b…
transcript28854	27.79	0	0	0	-4.8475	0	0	NA	NA	NA	NA	#VALUE!	#VALUE!	#VALUE!	down-regulated	/	/	/	/	/	transcript28854		PS.lightreaction.photosystem II.LHC-II	AT1G29930	(p27495|cb24_tobac : 431.0) Chlorophyll a-b binding protein 40, chloroplast precursor (LHCII type I CAB-40) (LHCP) - Nicotiana tabacum (Common tobacco) & (at1g29930 : 410.0) Subunit of light-harvesting complex II (LHCII),which absorbs light and transfers energy to the photosynthetic reaction center.; chlorophyll A/B binding protein 1 (CAB1); FUNCTIONS IN: chlorophyll binding; INVOLVED IN: photosy…	chlorophyll A/B binding protein 1 (CAB1); FUNCTIONS IN: chlorophyll binding; INVOLVED IN: photosynthesis; LOCATED IN: light-harvesting complex, thylakoid, chloroplast thylakoid membrane, chloroplast; EXPRESSED IN: guard cell, juvenile leaf, cultured cell; CONTAINS InterPro DOMAIN/s: Chlorophyll A-B binding protein (InterPro:IPR001344); BEST Arabidopsis thaliana protein match is: chlorophyll A/B b…
transcript34717	11.46	0	23.3	17.86	-3.63923	4.60288	-0.365627	NA	NA	NA	NA	#VALUE!	#VALUE!	#VALUE!	down-regulated	/	/	/	/	/	transcript34717		redox.ascorbate and glutathione.ascorbate	AT5G03630	(q40977|mdar_pea : 335.0) Monodehydroascorbate reductase (EC 1.6.5.4) (MDAR) (Ascorbate free radical reductase) (AFR reductase) - Pisum sativum (Garden pea) & (loc_os09g39380.1 : 331.0) no description available & (at5g03630 : 326.0) ATMDAR2; FUNCTIONS IN: monodehydroascorbate reductase (NADH) activity; INVOLVED IN: response to cadmium ion, response to zinc ion, response to salt stress; LOCATED IN…	ATMDAR2; FUNCTIONS IN: monodehydroascorbate reductase (NADH) activity; INVOLVED IN: response to cadmium ion, response to zinc ion, response to salt stress; LOCATED IN: cytosol; EXPRESSED IN: 26 plant structures; EXPRESSED DURING: 15 growth stages; CONTAINS InterPro DOMAIN/s: FAD/NAD-linked reductase, dimerisation (InterPro:IPR016156), FAD-dependent pyridine nucleotide-disulphide oxidoreductase (I…
transcript18161	49.59	0	2.31	83.84	-5.66078	1.72683	4.67984	NA	NA	NA	NA	#VALUE!	#VALUE!	#VALUE!	down-regulated	/	/	/	/	/	transcript18161		redox.ascorbate and glutathione.ascorbate.GME	AT5G28840	(q2r1v8|gme2_orysa : 730.0) GDP-mannose 3,5-epimerase 2 (EC 5.1.3.18) (GDP-Man 3,5-epimerase 2) - Oryza sativa (Rice) & (loc_os11g37890.1 : 730.0) no description available & (at5g28840 : 712.0) Encodes a protein with GDP-D-mannose 3,5-epimerase activity. The enzyme is involved in ascorbate biosynthesis. It catalyzes the conversion of GDP-D-mannose to GDP-L-galactose.; GDP-D-mannose 3,5-epimerase …	GDP-D-mannose 3,5-epimerase (GME); FUNCTIONS IN: NAD or NADH binding, GDP-mannose 3,5-epimerase activity, catalytic activity; INVOLVED IN: L-ascorbic acid biosynthetic process, nucleotide-sugar metabolic process; LOCATED IN: cellular_component unknown; EXPRESSED IN: 25 plant structures; EXPRESSED DURING: 17 growth stages; CONTAINS InterPro DOMAIN/s: NAD-dependent epimerase/dehydratase (InterPro:I…
transcript39797	18.18	0	3.41	3.74	-4.26153	2.14078	0.104108	NA	NA	NA	NA	#VALUE!	#VALUE!	#VALUE!	down-regulated	/	/	/	/	/	transcript39797		redox.glutaredoxins	AT1G28480	(at1g28480 : 122.0) Encodes GRX480, a member of the glutaredoxin family that regulates protein redox state. GRX480 interacts with TGA factors and suppresses JA-responsive PDF1.2 transcription. GRX480 transcription is SA-inducible and requires NPR1. Maybe involved in SA/JA cross-talk.; GRX480; FUNCTIONS IN: electron carrier activity, protein disulfide oxidoreductase activity; INVOLVED IN: salicyli…	GRX480; FUNCTIONS IN: electron carrier activity, protein disulfide oxidoreductase activity; INVOLVED IN: salicylic acid mediated signaling pathway, jasmonic acid mediated signaling pathway, response to salicylic acid stimulus; LOCATED IN: cellular_component unknown; EXPRESSED IN: 21 plant structures; EXPRESSED DURING: 13 growth stages; CONTAINS InterPro DOMAIN/s: Glutaredoxin-like, plant II (Inte…
transcript1463	4.01	0	0	1.29	-2.32481	0	1.19535	NA	NA	NA	NA	#VALUE!	#VALUE!	#VALUE!	down-regulated	/	/	/	/	/	transcript1463		RNA.processing.3 end processing.PAP	AT1G17980	(at1g17980 : 772.0) Encodes a poly(A) polymerase. Located in the nucleus.; poly(A) polymerase 1 (PAPS1); CONTAINS InterPro DOMAIN/s: Poly(A) polymerase (InterPro:IPR014492), Poly(A) polymerase, central domain (InterPro:IPR007012), Nucleotidyltransferase, class I, C-terminal-like (InterPro:IPR011068), Poly(A) polymerase, RNA-binding domain (InterPro:IPR007010); BEST Arabidopsis thaliana protein ma…	poly(A) polymerase 1 (PAPS1); CONTAINS InterPro DOMAIN/s: Poly(A) polymerase (InterPro:IPR014492), Poly(A) polymerase, central domain (InterPro:IPR007012), Nucleotidyltransferase, class I, C-terminal-like (InterPro:IPR011068), Nucleotidyl transferase domain (InterPro:IPR002934), Poly(A) polymerase, RNA-binding domain (InterPro:IPR007010); BEST Arabidopsis thaliana protein match is: nuclear poly(a…
transcript11157	31.47	4.02	12.93	8	-2.69335	1.47244	-0.630198	NA	NA	NA	NA	#VALUE!	#VALUE!	#VALUE!	down-regulated	/	/	/	/	/	transcript11157		RNA.processing.ribonucleases	AT4G37510	(at4g37510 : 760.0) Ribonuclease III family protein; FUNCTIONS IN: RNA binding, ribonuclease III activity; INVOLVED IN: RNA processing; LOCATED IN: chloroplast; EXPRESSED IN: 22 plant structures; EXPRESSED DURING: 13 growth stages; CONTAINS InterPro DOMAIN/s: Ribonuclease III (InterPro:IPR000999); BEST Arabidopsis thaliana protein match is: unknown protein (TAIR:AT2G48121.2)	Ribonuclease III family protein; FUNCTIONS IN: RNA binding, ribonuclease III activity; INVOLVED IN: RNA processing; LOCATED IN: chloroplast; EXPRESSED IN: 22 plant structures; EXPRESSED DURING: 13 growth stages; CONTAINS InterPro DOMAIN/s: Ribonuclease III (InterPro:IPR000999); BEST Arabidopsis thaliana protein match is: unknown protein (TAIR:AT2G48121.2); Has 794 Blast hits to 789 proteins in 31…
transcript24114	11.44	0	0.78	4.02	-3.63691	0.831877	1.49581	NA	NA	NA	NA	#VALUE!	#VALUE!	#VALUE!	down-regulated	/	/	/	/	/	transcript24114		RNA.processing.ribonucleases	AT2G32070	(at2g32070 : 433.0) Polynucleotidyl transferase, ribonuclease H-like superfamily protein; FUNCTIONS IN: ribonuclease activity, nucleic acid binding; INVOLVED IN: RNA modification; LOCATED IN: nucleus; EXPRESSED IN: 23 plant structures; EXPRESSED DURING: 13 growth stages; CONTAINS InterPro DOMAIN/s: Ribonuclease CAF1 (InterPro:IPR006941), Polynucleotidyl transferase, ribonuclease H fold (InterPro:…	Polynucleotidyl transferase, ribonuclease H-like superfamily protein; FUNCTIONS IN: ribonuclease activity, nucleic acid binding; INVOLVED IN: RNA modification; LOCATED IN: nucleus; EXPRESSED IN: 23 plant structures; EXPRESSED DURING: 13 growth stages; CONTAINS InterPro DOMAIN/s: Ribonuclease CAF1 (InterPro:IPR006941), Polynucleotidyl transferase, ribonuclease H fold (InterPro:IPR012337); BEST Ara…
transcript4157	68.35	20.19	18.48	54.87	-1.71051	-0.12139	1.52008	NA	NA	NA	NA	#VALUE!	#VALUE!	#VALUE!	down-regulated	/	/	/	/	/	transcript4157		RNA.processing.RNA helicase	AT5G62190	(loc_os09g34910.1 : 770.0) no description available & (q41382|rh7_spiol : 689.0) DEAD-box ATP-dependent RNA helicase 7 (EC 3.6.1.-) - Spinacia oleracea (Spinach) & (at5g62190 : 675.0) DEAD/DEAH box RNA helicase PRH75; PRH75; FUNCTIONS IN: DEAD/H-box RNA helicase binding, ATP-dependent helicase activity; INVOLVED IN: RNA metabolic process; LOCATED IN: nucleolus, nucleus; EXPRESSED IN: 24 plant str…	PRH75; FUNCTIONS IN: DEAD/H-box RNA helicase binding, ATP-dependent helicase activity; INVOLVED IN: RNA metabolic process; LOCATED IN: nucleolus, nucleus; EXPRESSED IN: 24 plant structures; EXPRESSED DURING: 13 growth stages; CONTAINS InterPro DOMAIN/s: DNA/RNA helicase, DEAD/DEAH box type, N-terminal (InterPro:IPR011545), RNA helicase, ATP-dependent, DEAD-box, conserved site (InterPro:IPR000629)…
transcript16285	15.31	0	6.47	16.92	-4.02768	2.90111	1.26239	NA	NA	NA	NA	#VALUE!	#VALUE!	#VALUE!	down-regulated	/	/	/	/	/	transcript16285		RNA.regulation of transcription.GeBP like	AT3G04930	(at3g04930 : 165.0) DNA-binding storekeeper protein-related transcriptional regulator; FUNCTIONS IN: transcription regulator activity; CONTAINS InterPro DOMAIN/s: Protein of unknown function DUF573 (InterPro:IPR007592); BEST Arabidopsis thaliana protein match is: DNA-binding storekeeper protein-related transcriptional regulator (TAIR:AT5G28040.1). & (loc_os07g44200.1 : 123.0) no description avail…	DNA-binding storekeeper protein-related transcriptional regulator; CONTAINS InterPro DOMAIN/s: Protein of unknown function DUF573 (InterPro:IPR007592); BEST Arabidopsis thaliana protein match is: DNA-binding storekeeper protein-related transcriptional regulator (TAIR:AT5G28040.1); Has 345 Blast hits to 341 proteins in 46 species: Archae - 1; Bacteria - 21; Metazoa - 25; Fungi - 5; Plants - 268; V…
transcript13083	6.47	0	2.19	0	-2.90111	1.67356	-1.67356	NA	NA	NA	NA	#VALUE!	#VALUE!	#VALUE!	down-regulated	/	/	/	/	/	transcript13083		RNA.regulation of transcription.unclassified	AT5G10770	(at5g10770 : 372.0) Eukaryotic aspartyl protease family protein; FUNCTIONS IN: DNA binding, aspartic-type endopeptidase activity; INVOLVED IN: proteolysis; EXPRESSED IN: 12 plant structures; EXPRESSED DURING: 4 anthesis, C globular stage, petal differentiation and expansion stage, E expanded cotyledon stage; CONTAINS InterPro DOMAIN/s: Peptidase aspartic (InterPro:IPR021109), Peptidase aspartic, …	Eukaryotic aspartyl protease family protein; FUNCTIONS IN: DNA binding, aspartic-type endopeptidase activity; INVOLVED IN: proteolysis; EXPRESSED IN: 12 plant structures; EXPRESSED DURING: 4 anthesis, C globular stage, petal differentiation and expansion stage, E expanded cotyledon stage; CONTAINS InterPro DOMAIN/s: Peptidase aspartic (InterPro:IPR021109), Peptidase aspartic, catalytic (InterPro:…
transcript20281	6.79	0	0.86	0	-2.96162	0.895303	-0.895303	107.2	102.4	93.7	96.7	-0.0654643	-0.1268	0.0449941	down-regulated	/	/	/	/	/	transcript20281		RNA.RNA binding	AT5G04430	(loc_os02g57640.1 : 365.0) no description available & (at5g04430 : 335.0) Gene model AT5G04430.1 produces active protein. (BTS1S). Binds to ToMV genomic RNA and prevents viral multiplication.; binding to TOMV RNA 1L (long form) (BTR1L); CONTAINS InterPro DOMAIN/s: K Homology, type 1, subgroup (InterPro:IPR018111), K Homology (InterPro:IPR004087), K Homology, type 1 (InterPro:IPR004088); BEST Arab…	BINDING TO TOMV RNA 1S (SHORT FORM) (BTR1S); FUNCTIONS IN: single-stranded RNA binding, nucleic acid binding; INVOLVED IN: RNA splicing, regulation of viral protein levels in host cell; LOCATED IN: cellular_component unknown; EXPRESSED IN: 24 plant structures; EXPRESSED DURING: 14 growth stages; CONTAINS InterPro DOMAIN/s: K Homology, type 1, subgroup (InterPro:IPR018111), K Homology (InterPro:IP…
transcript16538	43.52	12.82	14.57	23.75	-1.6877	0.172011	0.66866	NA	NA	NA	NA	#VALUE!	#VALUE!	#VALUE!	down-regulated	/	/	/	/	/	transcript16538		RNA.RNA binding	AT1G20880	(loc_os02g48340.3 : 146.0) no description available & (at1g20880 : 139.0) RNA-binding (RRM/RBD/RNP motifs) family protein; FUNCTIONS IN: RNA binding, nucleotide binding, nucleic acid binding; INVOLVED IN: biological_process unknown; LOCATED IN: cellular_component unknown; EXPRESSED IN: 24 plant structures; EXPRESSED DURING: 15 growth stages; CONTAINS InterPro DOMAIN/s: RNA recognition motif, RNP-…	RNA-binding (RRM/RBD/RNP motifs) family protein; FUNCTIONS IN: RNA binding, nucleotide binding, nucleic acid binding; INVOLVED IN: biological_process unknown; LOCATED IN: cellular_component unknown; EXPRESSED IN: 24 plant structures; EXPRESSED DURING: 15 growth stages; CONTAINS InterPro DOMAIN/s: RNA recognition motif, RNP-1 (InterPro:IPR000504), Nucleotide-binding, alpha-beta plait (InterPro:IPR…
transcript29169	76.2	0	1.82	173.18	-6.27053	1.4957	5.94874	NA	NA	NA	NA	#VALUE!	#VALUE!	#VALUE!	down-regulated	/	/	/	/	/	transcript29169		RNA.transcription	ATCG00740	(q7yju6|rpoa_calfe : 441.0) DNA-directed RNA polymerase alpha chain (EC 2.7.7.6) (PEP) (Plastid-encoded RNA polymerase subunit alpha) (RNA polymerase subunit alpha) - Calycanthus fertilis var. ferax (Calycanthus floridus var. glaucus) & (atcg00740 : 411.0) RNA polymerase alpha subunit; RNA polymerase subunit alpha (RPOA); FUNCTIONS IN: DNA-directed RNA polymerase activity; INVOLVED IN: RNA elonga…	RNA polymerase subunit alpha (RPOA); FUNCTIONS IN: DNA-directed RNA polymerase activity; INVOLVED IN: RNA elongation; LOCATED IN: chloroplast, nucleoid; EXPRESSED IN: 23 plant structures; EXPRESSED DURING: 13 growth stages; CONTAINS InterPro DOMAIN/s: DNA-directed RNA polymerase, insert domain (InterPro:IPR011262), DNA-directed RNA polymerase, alpha subunit (InterPro:IPR011773), RNA polymerase, a…
transcript32160	18.85	0	3.83	1.53	-4.31107	2.27202	-0.932886	NA	NA	NA	NA	#VALUE!	#VALUE!	#VALUE!	down-regulated	/	/	/	/	/	transcript32160		secondary metabolism.isoprenoids	AT2G26250	(at2g26250 : 381.0) epidermis-specific, encodes KCS10, a putative 3-ketoacyl-CoA synthase. probably involved in the synthesis of long-chain lipids found in the cuticle.; 3-ketoacyl-CoA synthase 10 (KCS10); FUNCTIONS IN: transferase activity, transferring acyl groups other than amino-acyl groups, catalytic activity, acyltransferase activity; INVOLVED IN: in 8 processes; LOCATED IN: endoplasmic ret…	3-ketoacyl-CoA synthase 10 (KCS10); FUNCTIONS IN: transferase activity, transferring acyl groups other than amino-acyl groups, catalytic activity, acyltransferase activity; INVOLVED IN: in 8 processes; LOCATED IN: endoplasmic reticulum, membrane; EXPRESSED IN: 26 plant structures; EXPRESSED DURING: 13 growth stages; CONTAINS InterPro DOMAIN/s: Thiolase-like (InterPro:IPR016039), Very-long-chain 3…
transcript12672	51.26	0	16.51	6.78	-5.70764	4.13011	-1.17034	NA	NA	NA	NA	#VALUE!	#VALUE!	#VALUE!	down-regulated	/	/	/	/	/	transcript12672		secondary metabolism.isoprenoids.non-mevalonate pathway	AT1G74470	(at1g74470 : 646.0) Encodes for a multifunctional protein with geranylgeranyl reductase activity shown to catalyze the reduction of prenylated geranylgeranyl-chlorophyll a to phytyl-chlorophyll a (chlorophyll a) and free geranylgeranyl pyrophosphate to phytyl pyrophosphate.; Pyridine nucleotide-disulphide oxidoreductase family protein; FUNCTIONS IN: geranylgeranyl reductase activity; INVOLVED IN:…	Pyridine nucleotide-disulphide oxidoreductase family protein; FUNCTIONS IN: geranylgeranyl reductase activity; INVOLVED IN: chlorophyll biosynthetic process; LOCATED IN: chloroplast thylakoid membrane, chloroplast, membrane, chloroplast envelope; EXPRESSED IN: 24 plant structures; EXPRESSED DURING: 14 growth stages; CONTAINS InterPro DOMAIN/s: FAD-dependent pyridine nucleotide-disulphide oxidored…
transcript32195	65.97	0.59	0	0	-5.39642	-0.669027	0	NA	NA	NA	NA	#VALUE!	#VALUE!	#VALUE!	down-regulated	/	/	/	/	/	transcript32195		secondary metabolism.phenylpropanoids.lignin biosynthesis.C4H	AT2G30490	(q43067|tcmo_pea : 236.0) Trans-cinnamate 4-monooxygenase (EC 1.14.13.11) (Cinnamic acid 4-hydroxylase) (CA4H) (C4H) (P450C4H) (Cytochrome P450 73) - Pisum sativum (Garden pea) & (at2g30490 : 218.0) Encodes a cinnamate-4-hydroxylase. Mutations in this gene impact phenylpropanoid metabolism, growth and development.; cinnamate-4-hydroxylase (C4H); FUNCTIONS IN: trans-cinnamate 4-monooxygenase activ…	cinnamate-4-hydroxylase (C4H); FUNCTIONS IN: trans-cinnamate 4-monooxygenase activity; INVOLVED IN: in 9 processes; LOCATED IN: endoplasmic reticulum, plasma membrane, membrane, plant-type cell wall; EXPRESSED IN: 25 plant structures; EXPRESSED DURING: 14 growth stages; CONTAINS InterPro DOMAIN/s: Cytochrome P450 (InterPro:IPR001128), Cytochrome P450, E-class, group I (InterPro:IPR002401), Cytoch…
transcript17681	20.25	1.75	14.31	7.2	-2.94996	2.47697	-0.900778	NA	NA	NA	NA	#VALUE!	#VALUE!	#VALUE!	down-regulated	/	/	/	/	/	transcript17681		secondary metabolism.phenylpropanoids.lignin biosynthesis.HCT	AT5G48930	(loc_os06g08580.1 : 387.0) no description available & (at5g48930 : 341.0) At5g48930 has been shown to encode for the hydroxycinnamoyl-Coenzyme A shikimate/quinate hydroxycinnamoyltransferase (HCT) both synthesizing and catabolizing the hydroxycinnamoylesters (coumaroyl/caffeoyl shikimate and quinate) involved in the phenylpropanoid pathway. Influence on the accumulation of flavonoids which in tur…	hydroxycinnamoyl-CoA shikimate/quinate hydroxycinnamoyl transferase (HCT); CONTAINS InterPro DOMAIN/s: Transferase (InterPro:IPR003480); BEST Arabidopsis thaliana protein match is: HXXXD-type acyl-transferase family protein (TAIR:AT5G57840.1); Has 1807 Blast hits to 1807 proteins in 277 species: Archae - 0; Bacteria - 0; Metazoa - 736; Fungi - 347; Plants - 385; Viruses - 0; Other Eukaryotes - 33…
transcript16213	174.44	70.88	68.8	61.29	-1.28732	-0.0423634	-0.164226	NA	NA	NA	NA	#VALUE!	#VALUE!	#VALUE!	down-regulated	/	/	/	/	/	transcript16213		secondary metabolism.unspecified	AT5G04620	(at5g04620 : 400.0) The cDNA encoding 7-keto-8-aminopelargonic acid (KAPA) synthase, the first committed enzyme of the biotin synthesis pathway has been cloned and its molecular function confirmed (functional complementation of an E. coli mutant). The subcellular localization of the enzyme (cytosol) proves that the biotin biosynthesis in plants takes place in different compartments which differs …	biotin F (BIOF); CONTAINS InterPro DOMAIN/s: Aminotransferase, class I/classII (InterPro:IPR004839), Pyridoxal phosphate-dependent transferase, major domain (InterPro:IPR015424), Pyridoxal phosphate-dependent transferase, major region, subdomain 1 (InterPro:IPR015421); BEST Arabidopsis thaliana protein match is: long chain base2 (TAIR:AT5G23670.2); Has 10202 Blast hits to 10184 proteins in 2138 s…
transcript8125	35.49	0	14.6	45.7	-5.18943	3.96347	1.58188	NA	NA	NA	NA	#VALUE!	#VALUE!	#VALUE!	down-regulated	/	/	/	/	/	transcript8125		signalling.calcium	AT3G13460	(loc_os03g06240.4 : 413.0) no description available & (at3g13460 : 345.0) Physically interacts with CIPK1.; evolutionarily conserved C-terminal region 2 (ECT2); FUNCTIONS IN: protein binding; LOCATED IN: nucleus, cytoplasm; EXPRESSED IN: 24 plant structures; EXPRESSED DURING: 15 growth stages; CONTAINS InterPro DOMAIN/s: YTH domain (InterPro:IPR007275); BEST Arabidopsis thaliana protein match is:…	evolutionarily conserved C-terminal region 2 (ECT2); FUNCTIONS IN: protein binding; LOCATED IN: nucleus, cytoplasm; EXPRESSED IN: 24 plant structures; EXPRESSED DURING: 15 growth stages; CONTAINS InterPro DOMAIN/s: YTH domain (InterPro:IPR007275); BEST Arabidopsis thaliana protein match is: evolutionarily conserved C-terminal region 4 (TAIR:AT1G55500.2); Has 1777 Blast hits to 1661 proteins in 25…
transcript6078	8.15	0	0	1.78	-3.19377	0	1.47508	NA	NA	NA	NA	#VALUE!	#VALUE!	#VALUE!	down-regulated	/	/	/	/	/	transcript6078		signalling.MAP kinases	AT1G53570	(loc_os11g10100.1 : 469.0) no description available & (at1g53570 : 415.0) MEK kinase (MAP3Ka); mitogen-activated protein kinase kinase kinase 3 (MAP3KA); FUNCTIONS IN: protein serine/threonine kinase activity, protein kinase activity, kinase activity, ATP binding; INVOLVED IN: protein amino acid phosphorylation; LOCATED IN: cellular_component unknown; EXPRESSED IN: 22 plant structures; EXPRESSED …	mitogen-activated protein kinase kinase kinase 3 (MAP3KA); FUNCTIONS IN: protein serine/threonine kinase activity, protein kinase activity, kinase activity, ATP binding; INVOLVED IN: protein amino acid phosphorylation; LOCATED IN: cellular_component unknown; EXPRESSED IN: 22 plant structures; EXPRESSED DURING: 13 growth stages; CONTAINS InterPro DOMAIN/s: Protein kinase, ATP binding site (InterPr…
transcript4002	43.07	13.88	17.59	25.64	-1.56642	0.321152	0.519067	NA	NA	NA	NA	#VALUE!	#VALUE!	#VALUE!	down-regulated	/	/	/	/	/	transcript4002		signalling.receptor kinases.leucine rich repeat V	AT1G53730	(loc_os10g25090.1 : 728.0) no description available & (at1g53730 : 669.0) STRUBBELIG-receptor family 6 (SRF6); FUNCTIONS IN: protein serine/threonine kinase activity, protein kinase activity, ATP binding; INVOLVED IN: transmembrane receptor protein tyrosine kinase signaling pathway, protein amino acid phosphorylation; LOCATED IN: plasma membrane; EXPRESSED IN: 22 plant structures; EXPRESSED DURIN…	STRUBBELIG-receptor family 6 (SRF6); FUNCTIONS IN: protein serine/threonine kinase activity, protein kinase activity, ATP binding; INVOLVED IN: transmembrane receptor protein tyrosine kinase signaling pathway, protein amino acid phosphorylation; LOCATED IN: plasma membrane; EXPRESSED IN: 22 plant structures; EXPRESSED DURING: 13 growth stages; CONTAINS InterPro DOMAIN/s: Protein kinase, ATP bindi…
transcript31976	95	12.53	65.09	49.93	-2.82687	2.28827	-0.375916	NA	NA	NA	NA	#VALUE!	#VALUE!	#VALUE!	down-regulated	/	/	/	/	/	transcript31976		stress.biotic	AT3G54420	(at3g54420 : 295.0) encodes an EP3 chitinase that is expressed during somatic embryogenesis in nursing cells surrounding the embryos but not in embryos themselves. The gene is also expressed in mature pollen and growing pollen tubes until they enter the receptive synergid, but not in endosperm and integuments as in carrot. Post-embryonically, expression is found in hydathodes, stipules, root epid…	homolog of carrot EP3-3 chitinase (EP3); FUNCTIONS IN: chitinase activity; INVOLVED IN: somatic embryogenesis, plant-type hypersensitive response; LOCATED IN: cell wall; EXPRESSED IN: 18 plant structures; EXPRESSED DURING: 6 growth stages; CONTAINS InterPro DOMAIN/s: Chitin-binding, type 1, conserved site (InterPro:IPR018371), Glycoside hydrolase, family 19 (InterPro:IPR016283), Chitin-binding, t…
transcript37773	132.67	11.43	12.23	11.81	-3.42678	0.0899868	-0.0465426	NA	NA	NA	NA	#VALUE!	#VALUE!	#VALUE!	down-regulated	/	/	/	/	/	transcript37773		stress.biotic	AT4G33720	(p11670|prb1_tobac : 182.0) Basic form of pathogenesis-related protein 1 precursor (PRP 1) - Nicotiana tabacum (Common tobacco) & (loc_os01g28500.1 : 179.0) no description available & (at4g33720 : 172.0) CAP (Cysteine-rich secretory proteins, Antigen 5, and Pathogenesis-related 1 protein) superfamily protein; FUNCTIONS IN: molecular_function unknown; INVOLVED IN: biological_process unknown; LOCAT…	CAP (Cysteine-rich secretory proteins, Antigen 5, and Pathogenesis-related 1 protein) superfamily protein; FUNCTIONS IN: molecular_function unknown; INVOLVED IN: biological_process unknown; LOCATED IN: endomembrane system, extracellular region; EXPRESSED IN: root; CONTAINS InterPro DOMAIN/s: Allergen V5/Tpx-1 related, conserved site (InterPro:IPR018244), Allergen V5/Tpx-1 related (InterPro:IPR001…
transcript37649	190.17	35.54	48.6	141.64	-2.38731	0.440863	1.52397	NA	NA	NA	NA	#VALUE!	#VALUE!	#VALUE!	down-regulated	/	/	/	/	/	transcript37649		stress.biotic	AT4G33720	(p11670|prb1_tobac : 191.0) Basic form of pathogenesis-related protein 1 precursor (PRP 1) - Nicotiana tabacum (Common tobacco) & (at4g33720 : 179.0) CAP (Cysteine-rich secretory proteins, Antigen 5, and Pathogenesis-related 1 protein) superfamily protein; FUNCTIONS IN: molecular_function unknown; INVOLVED IN: biological_process unknown; LOCATED IN: endomembrane system, extracellular region; EXPR…	CAP (Cysteine-rich secretory proteins, Antigen 5, and Pathogenesis-related 1 protein) superfamily protein; FUNCTIONS IN: molecular_function unknown; INVOLVED IN: biological_process unknown; LOCATED IN: endomembrane system, extracellular region; EXPRESSED IN: root; CONTAINS InterPro DOMAIN/s: Allergen V5/Tpx-1 related, conserved site (InterPro:IPR018244), Allergen V5/Tpx-1 related (InterPro:IPR001…
transcript13064	28.96	0	14.47	4.36	-4.90497	3.9514	-1.52917	NA	NA	NA	NA	#VALUE!	#VALUE!	#VALUE!	down-regulated	/	/	/	/	/	transcript13064		TCA / org transformation.TCA.pyruvate DH.E1	AT1G01090	(at1g01090 : 632.0) pyruvate dehydrogenase E1 alpha subunit; pyruvate dehydrogenase E1 alpha (PDH-E1 ALPHA); FUNCTIONS IN: pyruvate dehydrogenase (acetyl-transferring) activity; INVOLVED IN: oxidation reduction, glycolysis, metabolic process; LOCATED IN: chloroplast, plastid, chloroplast envelope; EXPRESSED IN: 25 plant structures; EXPRESSED DURING: 15 growth stages; CONTAINS InterPro DOMAIN/s: D…	pyruvate dehydrogenase E1 alpha (PDH-E1 ALPHA); FUNCTIONS IN: pyruvate dehydrogenase (acetyl-transferring) activity; INVOLVED IN: oxidation reduction, glycolysis, metabolic process; LOCATED IN: chloroplast, plastid, chloroplast envelope; EXPRESSED IN: 25 plant structures; EXPRESSED DURING: 15 growth stages; CONTAINS InterPro DOMAIN/s: Dehydrogenase, E1 component (InterPro:IPR001017), Pyruvate deh…
transcript17372	4.85	0	4.06	1.59	-2.54844	2.33914	-0.966185	NA	NA	NA	NA	#VALUE!	#VALUE!	#VALUE!	down-regulated	/	/	/	/	/	transcript17372		tetrapyrrole synthesis.unspecified	AT2G44520	(loc_os01g34390.1 : 352.0) no description available & (at2g44520 : 348.0) cytochrome c oxidase 10 (COX10); FUNCTIONS IN: protoheme IX farnesyltransferase activity, prenyltransferase activity; INVOLVED IN: heme o biosynthetic process, heme biosynthetic process; LOCATED IN: integral to membrane, mitochondrial membrane; EXPRESSED IN: 23 plant structures; EXPRESSED DURING: 13 growth stages; CONTAINS …	cytochrome c oxidase 10 (COX10); FUNCTIONS IN: protoheme IX farnesyltransferase activity, prenyltransferase activity; INVOLVED IN: heme o biosynthetic process, heme biosynthetic process; LOCATED IN: integral to membrane, mitochondrial membrane; EXPRESSED IN: 23 plant structures; EXPRESSED DURING: 13 growth stages; CONTAINS InterPro DOMAIN/s: Protohaem IX farnesyltransferase, mitochondria (InterPr…
transcript13832	26.88	0	0.87	0	-4.80116	0.903038	-0.903038	NA	NA	NA	NA	#VALUE!	#VALUE!	#VALUE!	down-regulated	/	/	/	/	/	transcript13832		tetrapyrrole synthesis.uroporphyrinogen decarboxylase	AT2G40490	(q42967|dcup_tobac : 599.0) Uroporphyrinogen decarboxylase, chloroplast precursor (EC 4.1.1.37) (URO-D) (UPD) - Nicotiana tabacum (Common tobacco) & (loc_os03g21900.1 : 595.0) no description available & (at2g40490 : 587.0) HEME2; FUNCTIONS IN: uroporphyrinogen decarboxylase activity; INVOLVED IN: porphyrin biosynthetic process; LOCATED IN: chloroplast, chloroplast stroma, chloroplast envelope; EX…	HEME2; FUNCTIONS IN: uroporphyrinogen decarboxylase activity; INVOLVED IN: porphyrin biosynthetic process; LOCATED IN: chloroplast, chloroplast stroma, chloroplast envelope; EXPRESSED IN: 25 plant structures; EXPRESSED DURING: 14 growth stages; CONTAINS InterPro DOMAIN/s: Uroporphyrinogen decarboxylase HemE (InterPro:IPR006361), Uroporphyrinogen decarboxylase (URO-D) (InterPro:IPR000257); BEST Ar…
transcript59	46.43	16.29	9.2	12.86	-1.45586	-0.761369	0.442358	116.25	89.75	104.55	89.45	-0.369618	0.217957	-0.222734	down-regulated	/	/	/	/	/	transcript59		transport.ABC transporters and multidrug resistance systems	AT2G36380	(at2g36380 : 1667.0) pleiotropic drug resistance 6 (PDR6); FUNCTIONS IN: ATPase activity, coupled to transmembrane movement of substances; LOCATED IN: plasma membrane; EXPRESSED IN: 24 plant structures; EXPRESSED DURING: 13 growth stages; CONTAINS InterPro DOMAIN/s: ATPase, AAA+ type, core (InterPro:IPR003593), ABC transporter-like (InterPro:IPR003439), Plant PDR ABC transporter associated (Inter…	pleiotropic drug resistance 6 (PDR6); FUNCTIONS IN: ATPase activity, coupled to transmembrane movement of substances; LOCATED IN: plasma membrane; EXPRESSED IN: 24 plant structures; EXPRESSED DURING: 13 growth stages; CONTAINS InterPro DOMAIN/s: ATPase, AAA+ type, core (InterPro:IPR003593), ABC transporter-like (InterPro:IPR003439), Plant PDR ABC transporter associated (InterPro:IPR013581), ABC-2…
transcript11370	36.53	6.28	11.67	18.45	-2.36603	0.799406	0.618354	NA	NA	NA	NA	#VALUE!	#VALUE!	#VALUE!	down-regulated	/	/	/	/	/	transcript11370		transport.ABC transporters and multidrug resistance systems	AT2G36380	(q2pcf1|pdr2_nicpl : 678.0) Pleiotropic drug resistance protein 2 (NpPDR2) - Nicotiana plumbaginifolia (Leadwort-leaved tobacco) & (at2g36380 : 672.0) pleiotropic drug resistance 6 (PDR6); FUNCTIONS IN: ATPase activity, coupled to transmembrane movement of substances; LOCATED IN: plasma membrane; EXPRESSED IN: 24 plant structures; EXPRESSED DURING: 13 growth stages; CONTAINS InterPro DOMAIN/s: AT…	pleiotropic drug resistance 6 (PDR6); FUNCTIONS IN: ATPase activity, coupled to transmembrane movement of substances; LOCATED IN: plasma membrane; EXPRESSED IN: 24 plant structures; EXPRESSED DURING: 13 growth stages; CONTAINS InterPro DOMAIN/s: ATPase, AAA+ type, core (InterPro:IPR003593), ABC transporter-like (InterPro:IPR003439), Plant PDR ABC transporter associated (InterPro:IPR013581), ABC-2…
transcript61	68.9	17.81	21.8	39.06	-1.89379	0.277534	0.813129	NA	NA	NA	NA	#VALUE!	#VALUE!	#VALUE!	down-regulated	/	/	/	/	/	transcript61		transport.ABC transporters and multidrug resistance systems	AT2G36380	(at2g36380 : 1670.0) pleiotropic drug resistance 6 (PDR6); FUNCTIONS IN: ATPase activity, coupled to transmembrane movement of substances; LOCATED IN: plasma membrane; EXPRESSED IN: 24 plant structures; EXPRESSED DURING: 13 growth stages; CONTAINS InterPro DOMAIN/s: ATPase, AAA+ type, core (InterPro:IPR003593), ABC transporter-like (InterPro:IPR003439), Plant PDR ABC transporter associated (Inter…	pleiotropic drug resistance 6 (PDR6); FUNCTIONS IN: ATPase activity, coupled to transmembrane movement of substances; LOCATED IN: plasma membrane; EXPRESSED IN: 24 plant structures; EXPRESSED DURING: 13 growth stages; CONTAINS InterPro DOMAIN/s: ATPase, AAA+ type, core (InterPro:IPR003593), ABC transporter-like (InterPro:IPR003439), Plant PDR ABC transporter associated (InterPro:IPR013581), ABC-2…
transcript21353	81.68	27.36	41.89	104.79	-1.54368	0.596784	1.30249	NA	NA	NA	NA	#VALUE!	#VALUE!	#VALUE!	down-regulated	/	/	/	/	/	transcript21353		transport.Major Intrinsic Proteins.NIP	AT4G10380	(at4g10380 : 265.0) Boric acid channel. Essential for efficient boron uptake and plant development under boron limitation. Also functions in arsenite transport and tolerance. Localized preferentially in outer membrane domains of root cells.; NOD26-like intrinsic protein 5;1 (NIP5;1); CONTAINS InterPro DOMAIN/s: Major intrinsic protein, conserved site (InterPro:IPR022357), Major intrinsic protein …	NOD26-like intrinsic protein 5;1 (NIP5;1); CONTAINS InterPro DOMAIN/s: Major intrinsic protein, conserved site (InterPro:IPR022357), Major intrinsic protein (InterPro:IPR000425); BEST Arabidopsis thaliana protein match is: NOD26-like intrinsic protein 6;1 (TAIR:AT1G80760.1); Has 10572 Blast hits to 10477 proteins in 2169 species: Archae - 110; Bacteria - 5205; Metazoa - 1362; Fungi - 448; Plants …
transcript30581	115.87	38.5	30.12	35.55	-1.56498	-0.344011	0.232029	NA	NA	NA	NA	#VALUE!	#VALUE!	#VALUE!	down-regulated	/	/	/	/	/	transcript30581		transport.Major Intrinsic Proteins.PIP	AT4G35100	(at4g35100 : 409.0) a member of the plasma membrane intrinsic protein PIP. functions as aquaporin. Salt-stress-inducible MIP; plasma membrane intrinsic protein 3 (PIP3); CONTAINS InterPro DOMAIN/s: Major intrinsic protein, conserved site (InterPro:IPR022357), Aquaporin (InterPro:IPR012269), Major intrinsic protein (InterPro:IPR000425); BEST Arabidopsis thaliana protein match is: plasma membrane i…	plasma membrane intrinsic protein 3 (PIP3); FUNCTIONS IN: water channel activity; INVOLVED IN: response to salt stress, transport; LOCATED IN: anchored to plasma membrane, nucleus, plasma membrane, vacuole, membrane; EXPRESSED IN: guard cell, cultured cell, callus, leaf; EXPRESSED DURING: seedling growth; CONTAINS InterPro DOMAIN/s: Major intrinsic protein, conserved site (InterPro:IPR022357), Aq…
transcript30637	73.62	16.22	17.13	12.85	-2.11548	0.0742938	-0.388493	118.75	87.6	91.05	102.6	-0.434647	0.055111	0.170534	down-regulated	/	/	/	/	/	transcript30637		transport.Major Intrinsic Proteins.TIP	AT2G36830	(p50156|tip11_orysa : 306.0) Probable aquaporin TIP1.1 (Tonoplast intrinsic protein 1.1) (OsTIP1.1) (rTIP1) - Oryza sativa (Rice) & (loc_os03g05290.1 : 306.0) no description available & (at2g36830 : 297.0) Encodes a tonoplast intrinsic protein, which functions as water channel. It has also been shown to be able to facilitate the transport of urea and hydrogen peroxide. Highly expressed in vascula…	gamma tonoplast intrinsic protein (GAMMA-TIP); FUNCTIONS IN: water channel activity, urea transmembrane transporter activity; INVOLVED IN: in 6 processes; LOCATED IN: in 7 components; EXPRESSED IN: 33 plant structures; EXPRESSED DURING: 13 growth stages; CONTAINS InterPro DOMAIN/s: Major intrinsic protein, conserved site (InterPro:IPR022357), Aquaporin (InterPro:IPR012269), Major intrinsic protei…
transcript11848	16	0	0	1.07	-4.08746	0	1.04963	NA	NA	NA	NA	#VALUE!	#VALUE!	#VALUE!	down-regulated	/	/	/	/	/	transcript11848		transport.metabolite transporters at the mitochondrial membrane	AT4G01100	(loc_os05g50840.1 : 578.0) no description available & (at4g01100 : 542.0) adenine nucleotide transporter 1 (ADNT1); CONTAINS InterPro DOMAIN/s: Mitochondrial carrier protein (InterPro:IPR002067), Mitochondrial substrate carrier (InterPro:IPR001993), Mitochondrial substrate/solute carrier (InterPro:IPR018108); BEST Arabidopsis thaliana protein match is: Mitochondrial substrate carrier family prote…	adenine nucleotide transporter 1 (ADNT1); FUNCTIONS IN: binding, ADP transmembrane transporter activity, ATP transmembrane transporter activity, AMP transmembrane transporter activity; INVOLVED IN: in 6 processes; LOCATED IN: mitochondrion, mitochondrial inner membrane, plasma membrane, plastid, membrane; EXPRESSED IN: 27 plant structures; EXPRESSED DURING: 15 growth stages; CONTAINS InterPro DOM…
transcript9172	118.8	51.06	87.97	54.47	-1.20238	0.773144	-0.681611	NA	NA	NA	NA	#VALUE!	#VALUE!	#VALUE!	down-regulated	/	/	/	/	/	transcript9172		transport.nitrate	AT1G12940	(at1g12940 : 619.0) member of High affinity nitrate transporter family; nitrate transporter2.5 (NRT2.5); FUNCTIONS IN: nitrate transmembrane transporter activity; INVOLVED IN: transmembrane transport; LOCATED IN: plasma membrane; EXPRESSED IN: stem, inflorescence meristem; CONTAINS InterPro DOMAIN/s: Major facilitator superfamily MFS-1 (InterPro:IPR011701), Major facilitator superfamily, general …	nitrate transporter2.5 (NRT2.5); FUNCTIONS IN: nitrate transmembrane transporter activity; INVOLVED IN: transmembrane transport; LOCATED IN: plasma membrane; EXPRESSED IN: stem, inflorescence meristem; CONTAINS InterPro DOMAIN/s: Major facilitator superfamily MFS-1 (InterPro:IPR011701), Major facilitator superfamily, general substrate transporter (InterPro:IPR016196); BEST Arabidopsis thaliana pr…
transcript9555	5.83	0	0	3.66	-2.77189	0	2.22033	NA	NA	NA	NA	#VALUE!	#VALUE!	#VALUE!	down-regulated	/	/	/	/	/	transcript9555		transport.nitrate	AT1G12110	(loc_os08g05910.1 : 616.0) no description available & (at1g12110 : 584.0) Encodes NRT1.1 (CHL1), a dual-affinity nitrate transporter. The protein is expressed in guard cells and function in stomatal opening. Mutants have less transpiration and are more tolerant to drought. Expressed in lateral roots. Involved in nitrate signaling which enables the plant root system to detect and exploit nitrate-r…	nitrate transporter 1.1 (NRT1.1); FUNCTIONS IN: transporter activity, nitrate transmembrane transporter activity; INVOLVED IN: response to water deprivation, nitrate transport, response to nitrate; LOCATED IN: plasma membrane; EXPRESSED IN: 25 plant structures; EXPRESSED DURING: 12 growth stages; CONTAINS InterPro DOMAIN/s: PTR2 family proton/oligopeptide symporter, conserved site (InterPro:IPR01…
transcript9113	5.84	0	0.77	0	-2.774	0.823749	-0.823749	NA	NA	NA	NA	#VALUE!	#VALUE!	#VALUE!	down-regulated	/	/	/	/	/	transcript9113		transport.sugars	AT1G75220	(loc_os05g49270.1 : 629.0) no description available & (at1g75220 : 626.0) Major facilitator superfamily protein; FUNCTIONS IN: carbohydrate transmembrane transporter activity, sugar:hydrogen symporter activity; INVOLVED IN: transport, transmembrane transport; LOCATED IN: plasma membrane, membrane; EXPRESSED IN: 25 plant structures; EXPRESSED DURING: 15 growth stages; CONTAINS InterPro DOMAIN/s: S…	Major facilitator superfamily protein; FUNCTIONS IN: carbohydrate transmembrane transporter activity, sugar:hydrogen symporter activity; INVOLVED IN: transport, transmembrane transport; LOCATED IN: plasma membrane, membrane; EXPRESSED IN: 25 plant structures; EXPRESSED DURING: 15 growth stages; CONTAINS InterPro DOMAIN/s: Sugar transporter, conserved site (InterPro:IPR005829), Major facilitator s…
transcript4120	24.52	2.4	2.64	3.77	-2.90802	0.0984037	0.390051	NA	NA	NA	NA	#VALUE!	#VALUE!	#VALUE!	down-regulated	/	/	/	/	/	transcript4120		transport.sulphate	AT1G22150	(loc_os03g09970.3 : 879.0) no description available & (at1g22150 : 860.0) sulfate transporter Sultr1;3; sulfate transporter 1;3 (SULTR1;3); FUNCTIONS IN: sulfate transmembrane transporter activity; INVOLVED IN: sulfate transport, transport, transmembrane transport; LOCATED IN: integral to membrane, membrane; EXPRESSED IN: petal, leaf whorl, sperm cell, flower, pollen tube; EXPRESSED DURING: 4 ant…	sulfate transporter 1;3 (SULTR1;3); FUNCTIONS IN: sulfate transmembrane transporter activity; INVOLVED IN: sulfate transport, transport, transmembrane transport; LOCATED IN: integral to membrane, membrane; EXPRESSED IN: petal, leaf whorl, sperm cell, flower, pollen tube; EXPRESSED DURING: 4 anthesis, petal differentiation and expansion stage; CONTAINS InterPro DOMAIN/s: Sulphate transporter (Inte…
transcript4734	164.61	62.02	59.38	95.63	-1.39391	-0.061739	0.6784	NA	NA	NA	NA	#VALUE!	#VALUE!	#VALUE!	down-regulated	/	/	/	/	/	transcript4734		transport.unspecified anions	AT1G15460	(at1g15460 : 831.0) Encodes a efflux-type boron transporter. Over-expression improved plant growth under B toxic conditions.; REQUIRES HIGH BORON 4 (BOR4); CONTAINS InterPro DOMAIN/s: Bicarbonate transporter, eukaryotic (InterPro:IPR003020), Bicarbonate transporter, C-terminal (InterPro:IPR011531); BEST Arabidopsis thaliana protein match is: HCO3- transporter family (TAIR:AT1G74810.1)	REQUIRES HIGH BORON 4 (BOR4); CONTAINS InterPro DOMAIN/s: Bicarbonate transporter, eukaryotic (InterPro:IPR003020), Bicarbonate transporter, C-terminal (InterPro:IPR011531); BEST Arabidopsis thaliana protein match is: HCO3- transporter family (TAIR:AT1G74810.1); Has 2623 Blast hits to 1400 proteins in 194 species: Archae - 0; Bacteria - 4; Metazoa - 1965; Fungi - 314; Plants - 231; Viruses - 2; O…
transcript5043	70.2	29.34	32.68	16.38	-1.23066	0.150671	-0.954464	NA	NA	NA	NA	#VALUE!	#VALUE!	#VALUE!	down-regulated	/	/	/	/	/	transcript5043		transport.unspecified cations	AT5G45380	(at5g45380 : 885.0) DEGRADATION OF UREA 3 (DUR3); CONTAINS InterPro DOMAIN/s: Sodium/solute symporter, subgroup (InterPro:IPR019900), Sodium/solute symporter (InterPro:IPR001734)	DEGRADATION OF UREA 3 (DUR3); CONTAINS InterPro DOMAIN/s: Sodium/solute symporter, subgroup (InterPro:IPR019900), Sodium/solute symporter (InterPro:IPR001734); Has 9388 Blast hits to 9377 proteins in 1702 species: Archae - 173; Bacteria - 6389; Metazoa - 719; Fungi - 340; Plants - 51; Viruses - 0; Other Eukaryotes - 1716 (source: NCBI BLink).
transcript5968	30.68	10.68	38.86	27.65	-1.43953	1.7709	-0.476407	79.2	101.2	106.65	112.9	0.349721	0.0749531	0.0814194	/	up-regulated	/	up-regulated	/	/	transcript5968		misc.acid and other phosphatases	AT5G50400	(at5g50400 : 898.0) purple acid phosphatase 27 (PAP27); FUNCTIONS IN: protein serine/threonine phosphatase activity, acid phosphatase activity; INVOLVED IN: biological_process unknown; LOCATED IN: endomembrane system; EXPRESSED IN: 24 plant structures; EXPRESSED DURING: 15 growth stages; CONTAINS InterPro DOMAIN/s: Purple acid phosphatase, N-terminal (InterPro:IPR015914), Metallophosphoesterase (…	purple acid phosphatase 27 (PAP27); FUNCTIONS IN: protein serine/threonine phosphatase activity, acid phosphatase activity; INVOLVED IN: biological_process unknown; LOCATED IN: endomembrane system; EXPRESSED IN: 24 plant structures; EXPRESSED DURING: 15 growth stages; CONTAINS InterPro DOMAIN/s: Purple acid phosphatase, N-terminal (InterPro:IPR015914), Metallophosphoesterase (InterPro:IPR004843),…
transcript32031	32.52	38.71	36.11	41.96	0.24448	-0.0976944	0.211186	73.6	96.3	122.9	107.2	0.383264	0.348664	-0.195476	/	/	/	up-regulated	up-regulated	/	transcript32031		protein.degradation.ubiquitin.proteasom	AT3G22630	(at3g22630 : 317.0) Encodes 20S proteasome beta subunit PBD1 (PBD1).; 20S proteasome beta subunit D1 (PBD1); FUNCTIONS IN: peptidase activity, endopeptidase activity, threonine-type endopeptidase activity; INVOLVED IN: ubiquitin-dependent protein catabolic process; LOCATED IN: proteasome core complex, proteasome complex, apoplast, plasma membrane, vacuole; EXPRESSED IN: 23 plant structures; EXPRE…	20S proteasome beta subunit D1 (PBD1); FUNCTIONS IN: peptidase activity, endopeptidase activity, threonine-type endopeptidase activity; INVOLVED IN: ubiquitin-dependent protein catabolic process; LOCATED IN: proteasome core complex, proteasome complex, apoplast, plasma membrane, vacuole; EXPRESSED IN: 23 plant structures; EXPRESSED DURING: 13 growth stages; CONTAINS InterPro DOMAIN/s: Proteasome,…
transcript31851	0	0	0	1.99	0	0	1.58015	95.25	123.2	94.4	87.2	0.367807	-0.380604	-0.113211	/	/	/	up-regulated	down-regulated	/	transcript31851	ATPaseF1	mitochondrial electron transport / ATP synthesis.F1-ATPase	AT5G47030	(q40089|atp4_ipoba : 260.0) ATP synthase delta chain, mitochondrial precursor (EC 3.6.3.14) - Ipomoea batatas (Sweet potato) (Batate) & (loc_os07g31300.1 : 251.0) no description available & (at5g47030 : 249.0) Encodes the mitochondrial ATP synthase subunit delta.; ATPase, F1 complex, delta/epsilon subunit; FUNCTIONS IN: hydrogen ion transporting ATP synthase activity, rotational mechanism, zinc i…	ATPase, F1 complex, delta/epsilon subunit; FUNCTIONS IN: hydrogen ion transporting ATP synthase activity, rotational mechanism, zinc ion binding; INVOLVED IN: response to salt stress; LOCATED IN: mitochondrion, mitochondrial proton-transporting ATP synthase complex, mitochondrial proton-transporting ATP synthase complex, catalytic core F(1); EXPRESSED IN: 25 plant structures; EXPRESSED DURING: 16…
transcript37268	52.23	52.98	79.7	72.78	0.0201854	0.580144	-0.129339	84.2	121.75	99.75	94.3	0.526798	-0.284943	-0.0802317	/	/	/	up-regulated	down-regulated	/	transcript37268	CCO1	mitochondrial electron transport / ATP synthesis.cytochrome c oxidase	AT4G28060	(loc_os04g42060.1 : 135.0) no description available & (at4g28060 : 129.0) Cytochrome c oxidase, subunit Vib family protein; FUNCTIONS IN: cytochrome-c oxidase activity; LOCATED IN: mitochondrion; CONTAINS InterPro DOMAIN/s: Cytochrome c oxidase, subunit VIb (InterPro:IPR003213); BEST Arabidopsis thaliana protein match is: Cytochrome c oxidase, subunit Vib family protein (TAIR:AT5G57815.1)	Cytochrome c oxidase, subunit Vib family protein; FUNCTIONS IN: cytochrome-c oxidase activity; LOCATED IN: mitochondrion; CONTAINS InterPro DOMAIN/s: Cytochrome c oxidase, subunit VIb (InterPro:IPR003213); BEST Arabidopsis thaliana protein match is: Cytochrome c oxidase, subunit Vib family protein (TAIR:AT5G57815.1); Has 578 Blast hits to 578 proteins in 174 species: Archae - 0; Bacteria - 0; Met…
transcript35710	61.11	66.93	95.89	87.34	0.129223	0.512299	-0.133281	78.7	124.4	98.45	98.45	0.653886	-0.334494	0	/	/	/	up-regulated	down-regulated	/	transcript35710		DNA.synthesis/chromatin structure	AT3G50360	(loc_os07g42660.1 : 214.0) no description available & (at3g50360 : 207.0) centrin2 (CEN2); FUNCTIONS IN: calcium ion binding; INVOLVED IN: biological_process unknown; LOCATED IN: plasma membrane; EXPRESSED IN: 24 plant structures; EXPRESSED DURING: 15 growth stages; CONTAINS InterPro DOMAIN/s: EF-Hand 1, calcium-binding site (InterPro:IPR018247), EF-HAND 2 (InterPro:IPR018249), EF-hand-like domai…	centrin2 (CEN2); FUNCTIONS IN: calcium ion binding; INVOLVED IN: biological_process unknown; LOCATED IN: plasma membrane; EXPRESSED IN: 24 plant structures; EXPRESSED DURING: 15 growth stages; CONTAINS InterPro DOMAIN/s: EF-Hand 1, calcium-binding site (InterPro:IPR018247), EF-HAND 2 (InterPro:IPR018249), EF-hand-like domain (InterPro:IPR011992), Calcium-binding EF-hand (InterPro:IPR002048), EF-h…
transcript34320	0	0.09	0.5	0	0.124328	0.460634	-0.584963	80.15	147.35	100.6	71.9	0.870342	-0.546105	-0.47891	/	/	/	up-regulated	down-regulated	/	transcript34320		not assigned.unknown	no hits	no hits & (original description: no original description)
transcript37099	67.7	66.82	69.83	90.47	-0.0185993	0.0626498	0.368938	90.65	126.7	101.4	81.35	0.478552	-0.318543	-0.314375	/	/	/	up-regulated	down-regulated	/	transcript37099		not assigned.unknown	no hits	(original description: no original description)
transcript38110	0	0	0	0.73	0	0	0.790772	75.85	119.5	99	105.65	0.648916	-0.269033	0.092884	/	/	/	up-regulated	down-regulated	/	transcript38110		not assigned.unknown	no hits	no hits & (original description: no original description)
transcript38094	10.01	6.38	3.47	4.44	-0.577122	-0.723346	0.283332	87.4	117.6	96.2	98.8	0.423986	-0.287076	0.0380835	/	/	/	up-regulated	down-regulated	/	transcript38094		nucleotide metabolism.salvage.phosphoribosyltransferases.hgprt	AT1G71750	(loc_os05g08950.1 : 253.0) no description available & (at1g71750 : 227.0) Encodes a protein with hypoxanthine-guanine-phosphoribosyltransferase activity. Unlike some related enzymes, it does not appear to act on xanthine in vitro. The enzyme catalyzes reactions occurring in both directions, but appears to prefer acting on guanine, followed by hypoxanthine, in vitro. The enzyme is likely to functi…	Hypoxanthine-guanine phosphoribosyltransferase (HGPT); FUNCTIONS IN: transferase activity, hypoxanthine phosphoribosyltransferase activity; INVOLVED IN: guanine metabolic process, nucleoside metabolic process, seed germination, hypoxanthine metabolic process; LOCATED IN: cytoplasm; EXPRESSED IN: 21 plant structures; EXPRESSED DURING: 13 growth stages; CONTAINS InterPro DOMAIN/s: Phosphoribosyltra…
transcript32715	0	12.69	8.66	1.06	3.77505	-0.503027	-2.22938	71	122.25	120.15	86.6	0.775519	-0.0247932	-0.467792	/	/	/	up-regulated	/	down-regulated	transcript32715	CSD1	redox.dismutases and catalases	AT1G08830	(loc_os03g22810.1 : 230.0) no description available & (p93258|sodc1_mescr : 222.0) Superoxide dismutase [Cu-Zn] 1 (EC 1.15.1.1) - Mesembryanthemum crystallinum (Common ice plant) & (at1g08830 : 207.0) Encodes a cytosolic copper/zinc superoxide dismutase CSD1 that can detoxify superoxide radicals. Its expression is affected by miR398-directed mRNA cleavage. Regulated by biotic and abiotic stress.;…	copper/zinc superoxide dismutase 1 (CSD1); FUNCTIONS IN: superoxide dismutase activity; INVOLVED IN: in 7 processes; LOCATED IN: cytosol, cytoplasm; EXPRESSED IN: 28 plant structures; EXPRESSED DURING: 13 growth stages; CONTAINS InterPro DOMAIN/s: Superoxide dismutase, copper/zinc, binding site (InterPro:IPR018152), Superoxide dismutase, copper/zinc binding (InterPro:IPR001424); BEST Arabidopsis …
transcript17269	0	0	0.37	0	0	0.454176	-0.454176	56.15	153.95	127	62.95	1.43898	-0.275659	-1.00113	/	/	/	up-regulated	/	down-regulated	transcript17269	OPR1	hormone metabolism.jasmonate.synthesis-degradation.12-Oxo-PDA-reductase	AT1G76680	(loc_os06g11240.1 : 583.0) no description available & (at1g76680 : 568.0) Encodes a member of an alpha/beta barrel fold family of FMN-containing oxidoreductases. One of the closely related 12-oxophytodienoic acid reductases. This enzyme is not expected to participate in jasmonic acid biosynthesis because during in vitro assays, it shows very little activity with the naturally occurring OPDA isome…	12-oxophytodienoate reductase 1 (OPR1); FUNCTIONS IN: 12-oxophytodienoate reductase activity; INVOLVED IN: in 7 processes; LOCATED IN: cellular_component unknown; EXPRESSED IN: 11 plant structures; EXPRESSED DURING: seedling growth, developing seed stage; CONTAINS InterPro DOMAIN/s: NADH:flavin oxidoreductase/NADH oxidase, N-terminal (InterPro:IPR001155), Aldolase-type TIM barrel (InterPro:IPR013…
transcript21403	10.5	19.68	22.36	9.73	0.846602	0.175804	-1.12239	50.9	139.4	140.1	69.55	1.43574	0.00717505	-1	/	/	/	up-regulated	/	down-regulated	transcript21403	OPR2	hormone metabolism.jasmonate.synthesis-degradation.12-Oxo-PDA-reductase	AT1G76690	(loc_os06g11240.1 : 589.0) no description available & (at1g76690 : 563.0) Encodes one of the closely related 12-oxophytodienoic acid reductases. This enzyme is not expected to participate in jasmonic acid biosynthesis because during in vitro assays, it shows very little activity with the naturally occurring OPDA isomer. Shows activity towards 2,4,6-trinitrotoluene. Expressed predominately in root…	12-oxophytodienoate reductase 2 (OPR2); CONTAINS InterPro DOMAIN/s: Aldolase-type TIM barrel (InterPro:IPR013785), NADH:flavin oxidoreductase/NADH oxidase, N-terminal (InterPro:IPR001155); BEST Arabidopsis thaliana protein match is: 12-oxophytodienoate reductase 1 (TAIR:AT1G76680.1); Has 13197 Blast hits to 13176 proteins in 2056 species: Archae - 127; Bacteria - 9811; Metazoa - 29; Fungi - 865; …
transcript35164	0	1.98	1.14	1.53	1.57531	-0.477702	0.241527	41.85	157.6	148.6	51.95	1.88803	-0.0842826	-1.49841	/	/	/	up-regulated	/	down-regulated	transcript35164	PER1	redox.peroxiredoxin.PER1	AT1G48130	(p52573|rehy_orysa : 243.0) Probable peroxiredoxin (EC 1.11.1.15) (Thioredoxin peroxidase) (RAB24 protein) - Oryza sativa (Rice) & (loc_os07g44430.2 : 243.0) no description available & (at1g48130 : 221.0) encodes a protein similar to the 1-cysteine (1-Cys) peroxiredoxin family of antioxidants. Expression is limited to seed (aleurone and embryo) and is not induced by ABA or drought.; 1-cysteine pe…	1-cysteine peroxiredoxin 1 (PER1); FUNCTIONS IN: thioredoxin peroxidase activity, antioxidant activity; INVOLVED IN: maintenance of seed dormancy, response to desiccation; LOCATED IN: cellular_component unknown; EXPRESSED IN: embryo, aleurone layer, seed; EXPRESSED DURING: seed development stages; CONTAINS InterPro DOMAIN/s: Peroxiredoxin, C-terminal (InterPro:IPR019479), Thioredoxin fold (InterP…
transcript31773	0	0.49	0	0	0.575312	-0.575312	0	53.85	146.8	133.6	65.75	1.43008	-0.134968	-1.01184	/	/	/	up-regulated	/	down-regulated	transcript31773	PER2	redox.peroxiredoxin.PER1	AT1G48130	(p52572|rehy_horvu : 222.0) Probable peroxiredoxin (EC 1.11.1.15) (Thioredoxin peroxidase) (Rehydrin homolog) (B15C) - Hordeum vulgare (Barley) & (at1g48130 : 214.0) encodes a protein similar to the 1-cysteine (1-Cys) peroxiredoxin family of antioxidants. Expression is limited to seed (aleurone and embryo) and is not induced by ABA or drought.; 1-cysteine peroxiredoxin 1 (PER1); FUNCTIONS IN: thi…	1-cysteine peroxiredoxin 1 (PER1); FUNCTIONS IN: thioredoxin peroxidase activity, antioxidant activity; INVOLVED IN: maintenance of seed dormancy, response to desiccation; LOCATED IN: cellular_component unknown; EXPRESSED IN: embryo, aleurone layer, seed; EXPRESSED DURING: seed development stages; CONTAINS InterPro DOMAIN/s: Peroxiredoxin, C-terminal (InterPro:IPR019479), Thioredoxin fold (InterP…
transcript40515	490.24	928.64	767.78	753.64	0.920244	-0.274101	-0.0267822	55.35	150	121.45	73.2	1.42206	-0.302356	-0.722702	/	/	/	up-regulated	/	down-regulated	transcript40515	TRX1	redox.thioredoxin	AT3G51030	(q43636|trxh_ricco : 160.0) Thioredoxin H-type (TRX-H) - Ricinus communis (Castor bean) & (at3g51030 : 154.0) encodes a cytosolic thioredoxin that reduces disulfide bridges of target proteins by the reversible formation of a disulfide bridge between two neighboring Cys residues present in the active site. Thioredoxins have been found to regulate a variety of biological reactions in prokaryotic an…	thioredoxin H-type 1 (TRX1); FUNCTIONS IN: oxidoreductase activity, acting on sulfur group of donors, disulfide as acceptor; INVOLVED IN: cell redox homeostasis; LOCATED IN: cytosol; EXPRESSED IN: 20 plant structures; EXPRESSED DURING: 14 growth stages; CONTAINS InterPro DOMAIN/s: Thioredoxin fold (InterPro:IPR012335), Thioredoxin, core (InterPro:IPR015467), Thioredoxin domain (InterPro:IPR013766…
transcript40002	7.77	18.13	25.53	6.92	1.12519	0.471788	-1.74405	57.1	164.4	130.75	47.8	1.50935	-0.328156	-1.43285	/	/	/	up-regulated	/	down-regulated	transcript40002		development.unspecified	AT5G66170	(loc_os04g17660.2 : 138.0) no description available & (at5g66170 : 125.0) Encodes a thiosulfate sulfurtransferase/rhodanese.; sulfurtransferase 18 (STR18); FUNCTIONS IN: thiosulfate sulfurtransferase activity; INVOLVED IN: aging; LOCATED IN: cytoplasm; EXPRESSED IN: 22 plant structures; EXPRESSED DURING: 11 growth stages; CONTAINS InterPro DOMAIN/s: Rhodanese-like (InterPro:IPR001763); BEST Arabi…	sulfurtransferase 18 (STR18); CONTAINS InterPro DOMAIN/s: Rhodanese-like (InterPro:IPR001763); BEST Arabidopsis thaliana protein match is: Rhodanese/Cell cycle control phosphatase superfamily protein (TAIR:AT2G17850.1); Has 200 Blast hits to 200 proteins in 47 species: Archae - 2; Bacteria - 43; Metazoa - 0; Fungi - 0; Plants - 144; Viruses - 0; Other Eukaryotes - 11 (source: NCBI BLink).
transcript40482	17.96	57.22	93.8	21.15	1.61856	0.703372	-2.09758	56.55	146.25	129	68.2	1.35538	-0.179756	-0.909668	/	/	/	up-regulated	/	down-regulated	transcript40482		development.unspecified	AT5G66170	(loc_os04g17660.2 : 133.0) no description available & (at5g66170 : 115.0) Encodes a thiosulfate sulfurtransferase/rhodanese.; sulfurtransferase 18 (STR18); FUNCTIONS IN: thiosulfate sulfurtransferase activity; INVOLVED IN: aging; LOCATED IN: cytoplasm; EXPRESSED IN: 22 plant structures; EXPRESSED DURING: 11 growth stages; CONTAINS InterPro DOMAIN/s: Rhodanese-like (InterPro:IPR001763); BEST Arabi…	sulfurtransferase 18 (STR18); CONTAINS InterPro DOMAIN/s: Rhodanese-like (InterPro:IPR001763); BEST Arabidopsis thaliana protein match is: Rhodanese/Cell cycle control phosphatase superfamily protein (TAIR:AT2G17850.1); Has 200 Blast hits to 200 proteins in 47 species: Archae - 2; Bacteria - 43; Metazoa - 0; Fungi - 0; Plants - 144; Viruses - 0; Other Eukaryotes - 11 (source: NCBI BLink).
transcript32016	0	0	0	0	0	0	0	76.35	137.95	122.05	63.65	0.845093	-0.175321	-0.928522	/	/	/	up-regulated	/	down-regulated	transcript32016		misc.misc2	AT3G23600	(loc_os05g33100.1 : 305.0) no description available & (at3g23600 : 299.0) alpha/beta-Hydrolases superfamily protein; FUNCTIONS IN: hydrolase activity; INVOLVED IN: response to salt stress; LOCATED IN: apoplast, nucleus, plasma membrane, cytoplasm; EXPRESSED IN: 24 plant structures; EXPRESSED DURING: 14 growth stages; CONTAINS InterPro DOMAIN/s: Dienelactone hydrolase (InterPro:IPR002925); BEST Ar…	alpha/beta-Hydrolases superfamily protein; FUNCTIONS IN: hydrolase activity; INVOLVED IN: response to salt stress; LOCATED IN: apoplast, nucleus, plasma membrane, cytoplasm; EXPRESSED IN: 24 plant structures; EXPRESSED DURING: 14 growth stages; CONTAINS InterPro DOMAIN/s: Dienelactone hydrolase (InterPro:IPR002925); BEST Arabidopsis thaliana protein match is: alpha/beta-Hydrolases superfamily pro…
transcript24148	13.74	4.63	3.2	6.25	-1.38853	-0.422746	0.787592	57.4	124.5	129.85	88.2	1.10365	0.0602266	-0.552798	/	/	/	up-regulated	/	down-regulated	transcript24148		misc.peroxidases	AT5G15180	(loc_os04g53640.1 : 336.0) no description available & (at5g15180 : 334.0) Peroxidase superfamily protein; FUNCTIONS IN: peroxidase activity, heme binding; INVOLVED IN: response to oxidative stress, oxidation reduction; LOCATED IN: endomembrane system; EXPRESSED IN: root, flower, carpel; EXPRESSED DURING: 4 anthesis, petal differentiation and expansion stage; CONTAINS InterPro DOMAIN/s: Haem perox…	Peroxidase superfamily protein; FUNCTIONS IN: peroxidase activity, heme binding; INVOLVED IN: response to oxidative stress, oxidation reduction; LOCATED IN: endomembrane system; EXPRESSED IN: root, flower, carpel; EXPRESSED DURING: 4 anthesis, petal differentiation and expansion stage; CONTAINS InterPro DOMAIN/s: Haem peroxidase (InterPro:IPR010255), Plant peroxidase (InterPro:IPR000823), Peroxid…
[truncated: 967 more rows]

## Sheet: Table.S3
Table. S3 Summary of DEGs and DEPs shown in Fig. 3C.
No.	ID	Gene_name	Category	g.expr_D0	g.expr_D12	g.expr_D13	g.expr_D20	g.FC_D12/D0	g.FC_D13/D12	g.FC_D20/D13	p.expr_D0	p.expr_D12	p.expr_D13	p.expr_D20	p.FC_D12/D0	p.FC_D13/D12	p.FC_D20/D13	g.D12/D0	g.D13/D12	g.D20/D13	p.D12/D0	p.D13/D12	p.D20/D13	ID	mapman_ANN	At_homolog	mapman_description	Tair10_annotation
[truncated: 107 more rows]

## Sheet: Table.S4
Table. S4 Summary of top 10 DEGs and DEPs identified at various stages of SA-induced flowering.
No	Gene ID	Name	Comparison	Levels	Up/down regulated	Log2FC	Functional annotation
1	transcript33993	RBCS1A	D12_D0	mRNA	Down	-8.66342	PS.calvin cycle
2	transcript12646	PGK2	D12_D0	mRNA	Down	-8.21408	PS.calvin cycle
[truncated: 118 more rows]

## Sheet: Table.S5
Table. S5 Summary of DEGs and DEPs related to hormone metabolism.
[truncated: 22 more rows]

[truncated: 4 more sheets: Table.S6, Table.S7, Table.S8, Table.S9]
